# Supplementary material for: Where does diversity come from? Linking geographical patterns of morphological, genetic, and environmental variation in wall lizards
Source: BMC Evol Biol. 2018 Aug 22;18:124. doi: 10.1186/s12862-018-1237-7 (PMC6113677; doi:10.1186/s12862-018-1237-7)
Supplement: Supplementary file 5 — Sex-corrected individual values for all morphological traits for populations of P. bocagei, provides the data used for all analyses for this species, after mean-centering by sex, including biometric and scalation variables as described in Methods, and superimposed, sex-mean-centered landmark coordinates (X1 – Y24), as well as the population of origin in accordance with Additional file 3. (TXT 218 kb) [file 12862_2018_1237_MOESM5_ESM.txt]

code	pop	SVL	TRL	HL	HW	HH	FFL	HFL	FPN	CSN	GSN	VSN	X1	Y1	X2	Y2	X3	Y3	X4	Y4	X5	Y5	X6	Y6	X7	Y7	X8	Y8	X9	Y9	X10	Y10	X11	Y11	X12	Y12	X13	Y13	X14	Y14	X15	Y15	X16	Y16	X17	Y17	X18	Y18	X19
3_10	Moledo	0.023174814	-0.086960101	0.104838791	0.055023246	-0.01401789	0.03230414	-0.01509599	-0.070424194	-0.280547352	-0.031903612	0.01238392	-0.363967075	-5.76E-14	-0.170441516	-0.095569484	-0.034132981	-0.047608888	0.080209496	-0.153812626	0.283540141	-0.136294028	0.279248872	-0.044220008	0.279248872	0.044220008	0.283540141	0.136294028	0.080209496	0.153812626	-0.034132981	0.047608888	-0.170441516	0.095569484	-0.25565332	-0.06076536	-0.25565332	0.06076536	-0.221347753	-1.50E-14	-0.134174097	-0.066184772	-0.134174097	0.066184772	0.008712418	-8.12E-14	0.072372428	-0.115585781	0.072372428
3_100	MDLN	0.043112515	-0.057618142	0.059697135	0.071944124	0.066024818	0.017250092	0.039576828	0.101426063	0.037906379	0.007317101	-0.025356408	-0.347312429	-1.08E-11	-0.173598968	-0.087407412	-0.031732059	-0.044537241	0.076968511	-0.157339162	0.292017476	-0.125676374	0.286276018	-0.03746359	0.286276018	0.03746359	0.292017476	0.125676374	0.076968511	0.157339162	-0.031732059	0.044537241	-0.173598968	0.087407412	-0.252157283	-0.06061306	-0.252157283	0.06061306	-0.223592793	-7.33E-12	-0.145333357	-0.064652908	-0.145333357	0.064652908	-0.007296156	-9.38E-13	0.073396658	-0.113687113	0.073396658
3_103	MDLN	0.031793283	0.037692038	0.073075261	0.061825993	0.06897903	-0.000236693	0.007331728	-0.070424194	0.037906379	-0.031903612	-0.025356408	-0.35367478	2.65E-12	-0.172699145	-0.091578352	-0.032243589	-0.045617275	0.074259189	-0.158162143	0.284500145	-0.13990131	0.274448463	-0.04457637	0.274448463	0.04457637	0.284500145	0.13990131	0.074259189	0.158162143	-0.032243589	0.045617275	-0.172699145	0.091578352	-0.255713073	-0.061912187	-0.255713073	0.061912187	-0.225645415	1.49E-12	-0.134393759	-0.061271771	-0.134393759	0.061271771	0.019049841	3.82E-14	0.07307269	-0.118213116	0.07307269
3_104	MDLN	0.019103652	0.002392069	0.064974193	0.141086126	0.133240964	0.052901646	0.003683905	0.101426063	-0.162764316	0.017944194	0.01238392	-0.354028414	6.54E-13	-0.170493921	-0.092369995	-0.032409445	-0.049853503	0.070789084	-0.157767324	0.276296458	-0.144067988	0.283098393	-0.042624611	0.283098393	0.042624611	0.276296458	0.144067988	0.070789084	0.157767324	-0.032409445	0.049853503	-0.170493921	0.092369995	-0.255434181	-0.056644443	-0.255434181	0.056644443	-0.221203535	2.73E-13	-0.138823616	-0.060979608	-0.138823616	0.060979608	0.008780587	-1.60E-13	0.071686827	-0.11410026	0.071686827
3_105	MDLN	0.058406224	0.071082323	0.081581929	0.078633112	0.055615802	0.097376136	0.068637622	-0.009799572	0.037906379	0.045057429	0.01238392	-0.346705017	-6.98E-12	-0.171173844	-0.088432778	-0.032372957	-0.041375247	0.081844931	-0.15010612	0.288935564	-0.122885002	0.287084746	-0.043978555	0.287084746	0.043978555	0.288935564	0.122885002	0.081844931	0.15010612	-0.032372957	0.041375247	-0.171173844	0.088432778	-0.257375265	-0.058466684	-0.257375265	0.058466684	-0.231433476	-5.28E-12	-0.141266514	-0.065397231	-0.141266514	0.065397231	0.004132712	-3.84E-13	0.079095669	-0.115442953	0.079095669
3_106	MDLN	0.105050255	-0.001017671	0.044673834	0.102783572	0.040555276	0.023729596	0.069882177	-0.009799572	0.037906379	0.007317101	0.048751564	-0.34218896	-8.46E-12	-0.167592555	-0.096068648	-0.040682911	-0.045202563	0.075098307	-0.15330725	0.292910094	-0.128986663	0.285480345	-0.044034628	0.285480345	0.044034628	0.292910094	0.128986663	0.075098307	0.15330725	-0.040682911	0.045202563	-0.167592555	0.096068648	-0.252414922	-0.062288965	-0.252414922	0.062288965	-0.211480704	-5.41E-12	-0.146757103	-0.068683239	-0.146757103	0.068683239	-0.006148336	-9.41E-13	0.070621527	-0.117730038	0.070621527
3_107	MDLN	0.041899659	0.053269241	0.06017802	0.073062067	0.009736196	0.074107509	0.083777723	-0.134962715	0.037906379	-0.072725606	-0.025356408	-0.359841449	-5.28E-12	-0.168352777	-0.090679605	-0.039230144	-0.045556872	0.082029061	-0.149282766	0.287231419	-0.127122457	0.279564793	-0.040190511	0.279564793	0.040190511	0.287231419	0.127122457	0.082029061	0.149282766	-0.039230144	0.045556872	-0.168352777	0.090679605	-0.257799335	-0.057550864	-0.257799335	0.057550864	-0.222655797	-3.40E-12	-0.13840635	-0.066110668	-0.13840635	0.066110668	0.011756457	-1.67E-14	0.076328604	-0.115503538	0.076328604
3_108	MDLN	0.016617413	0.000120202	0.020957307	-0.012021257	-0.034416849	0.019414595	0.010636424	0.101426063	0.204960464	0.150417945	0.048751564	-0.356627458	3.26E-12	-0.170423334	-0.089720484	-0.0385627	-0.042862538	0.090796915	-0.159205267	0.275236263	-0.134827687	0.278060605	-0.042361825	0.278060605	0.042361825	0.275236263	0.134827687	0.090796915	0.159205267	-0.0385627	0.042862538	-0.170423334	0.089720484	-0.253989834	-0.06313575	-0.253989834	0.06313575	-0.224981422	1.96E-12	-0.142247658	-0.064208153	-0.142247658	0.064208153	0.011899865	-7.50E-14	0.076433699	-0.114088638	0.076433699
3_109	MDLN	0.089301898	0.07811965	0.069747471	0.066335584	0.109446979	0.135153501	0.082857336	0.047358841	-0.0574038	0.081425073	0.01238392	-0.368721967	-3.76E-12	-0.166903531	-0.089264393	-0.034890612	-0.046527591	0.076270682	-0.143399816	0.275887676	-0.131497623	0.282715765	-0.040582144	0.282715765	0.040582144	0.275887676	0.131497623	0.076270682	0.143399816	-0.034890612	0.046527591	-0.166903531	0.089264393	-0.265040554	-0.060170384	-0.265040554	0.060170384	-0.227317437	-2.40E-12	-0.134496249	-0.062383869	-0.134496249	0.062383869	0.010651363	-2.97E-14	0.072171042	-0.104136253	0.072171042
3_11	Moledo	-0.179814609	-0.213778873	-0.039323624	-0.129348192	-0.179179826	-0.130779957	-0.116552304	-0.070424194	0.037906379	0.045057429	-0.105399116	-0.361835356	2.40E-12	-0.164468506	-0.091704162	-0.033942335	-0.047883841	0.076016556	-0.156494331	0.277928387	-0.151691803	0.276039224	-0.042288224	0.276039224	0.042288224	0.277928387	0.151691803	0.076016556	0.156494331	-0.033942335	0.047883841	-0.164468506	0.091704162	-0.258983256	-0.061168209	-0.258983256	0.061168209	-0.229016818	1.46E-12	-0.135639601	-0.0665057	-0.135639601	0.0665057	0.005160136	-1.99E-13	0.069850874	-0.116441753	0.069850874
3_110	MDLN	0.051733258	0.0099279	0.118084018	0.065210091	-0.01401789	0.043447794	0.046603366	0.047358841	-0.162764316	0.045057429	-0.064577121	-0.377666255	1.89E-12	-0.166418654	-0.092432387	-0.025825793	-0.044622708	0.084275282	-0.155078368	0.277032738	-0.13666962	0.2771916	-0.038160954	0.2771916	0.038160954	0.277032738	0.13666962	0.084275282	0.155078368	-0.025825793	0.044622708	-0.166418654	0.092432387	-0.263794984	-0.060809383	-0.263794984	0.060809383	-0.221803674	1.26E-12	-0.130517226	-0.062587316	-0.130517226	0.062587316	0.013853342	-3.22E-14	0.074065195	-0.101924476	0.074065195
3_111	MDLN	0.012519412	0.008801139	-0.0095019	0.023824875	-0.106287824	0.040276544	-0.007676057	-0.070424194	-0.0574038	0.081425073	0.048751564	-0.343059261	1.20E-12	-0.17369273	-0.084834901	-0.03862926	-0.044987603	0.08895014	-0.161551961	0.283943822	-0.145272842	0.279873804	-0.036533312	0.279873804	0.036533312	0.283943822	0.145272842	0.08895014	0.161551961	-0.03862926	0.044987603	-0.17369273	0.084834901	-0.251755253	-0.06330597	-0.251755253	0.06330597	-0.221122259	6.00E-13	-0.147418312	-0.063042372	-0.147418312	0.063042372	0.01441318	2.44E-15	0.078915642	-0.118311496	0.078915642
3_112	MDLN	0.03616201	0.029995463	0.051001429	0.100612018	0.196222257	0.049235761	0.06426944	-0.009799572	-0.0574038	-0.115285221	0.01238392	-0.358061962	-4.30E-14	-0.175889565	-0.093797479	-0.033189674	-0.045120384	0.084708926	-0.145677566	0.280061014	-0.135833131	0.277878324	-0.039157969	0.277878324	0.039157969	0.280061014	0.135833131	0.084708926	0.145677566	-0.033189674	0.045120384	-0.175889565	0.093797479	-0.25618886	-0.062816764	-0.25618886	0.062816764	-0.224762434	-1.49E-13	-0.141918528	-0.064366629	-0.141918528	0.064366629	0.009661415	-6.98E-14	0.081980468	-0.111972073	0.081980468
3_113	MDLN	0.016083843	-0.118895588	0.102998018	0.154564817	0.155129663	0.070518682	0.041178109	0.047358841	0.037906379	0.007317101	-0.025356408	-0.347504629	4.13E-12	-0.166972795	-0.09235494	-0.03692258	-0.050927397	0.067866462	-0.148665701	0.265986547	-0.147091517	0.288340878	-0.041591056	0.288340878	0.041591056	0.265986547	0.147091517	0.067866462	0.148665701	-0.03692258	0.050927397	-0.166972795	0.09235494	-0.259281219	-0.063969312	-0.259281219	0.063969312	-0.226245452	2.36E-12	-0.136342594	-0.066093953	-0.136342594	0.066093953	0.00033493	-2.60E-13	0.072692968	-0.117503516	0.072692968
3_114	MDLN	-0.165183309	-0.113978627	-0.115300701	-0.136481043	-0.115524385	-0.094749084	-0.162722349	-0.033685514	0.078221838	-0.015498987	0.059672323	-0.327667977	-3.66E-12	-0.1648188	-0.095987656	-0.048756041	-0.048285267	0.074130819	-0.15450288	0.288191773	-0.149538592	0.287143554	-0.048998253	0.287143554	0.048998253	0.288191773	0.149538592	0.074130819	0.15450288	-0.048756041	0.048285267	-0.1648188	0.095987656	-0.250351582	-0.06198219	-0.250351582	0.06198219	-0.220299869	-1.99E-12	-0.146604813	-0.070885332	-0.146604813	0.070885332	0.002606672	1.39E-13	0.070872341	-0.125646272	0.070872341
3_115	MDLN	-0.143060605	-0.162086597	-0.117155995	-0.115761026	-0.01401789	-0.051704087	-0.030103093	0.047358841	0.037906379	0.045057429	-0.064577121	-0.333558847	-6.41E-12	-0.17287773	-0.086820894	-0.046234863	-0.042500511	0.087372542	-0.161135186	0.289590767	-0.1417863	0.28413677	-0.03646277	0.28413677	0.03646277	0.289590767	0.1417863	0.087372542	0.161135186	-0.046234863	0.042500511	-0.17287773	0.086820894	-0.250641958	-0.055332616	-0.250641958	0.055332616	-0.226876562	-4.48E-12	-0.144034696	-0.068162717	-0.144034696	0.068162717	0.00446727	3.94E-14	0.074255598	-0.11353102	0.074255598
3_116	MDLN	-0.006223252	-0.109545753	0.063058483	0.041277325	-0.102779049	0.024267664	0.039576828	0.047358841	0.037906379	0.045057429	0.01238392	-0.357016421	-1.60E-11	-0.172789841	-0.085152116	-0.044250734	-0.044585311	0.077561852	-0.139969281	0.290109369	-0.126494324	0.286596195	-0.039122504	0.286596195	0.039122504	0.290109369	0.126494324	0.077561852	0.139969281	-0.044250734	0.044585311	-0.172789841	0.085152115	-0.260678269	-0.057286611	-0.260678269	0.057286611	-0.225192511	-1.04E-11	-0.142191455	-0.063701599	-0.142191455	0.063701599	-0.001885152	-6.27E-13	0.07280412	-0.105730689	0.07280412
3_117	MDLN	0.060067063	0.035245516	0.054189052	0.091429286	-0.018084279	0.020164509	0.074539084	0.084097521	0.078221838	-0.056320982	-0.07385907	-0.35145524	-1.97E-12	-0.172226348	-0.086758208	-0.033452622	-0.045775765	0.076594055	-0.152847377	0.282540766	-0.147227611	0.275775238	-0.045717505	0.275775238	0.045717505	0.282540766	0.147227611	0.076594055	0.152847377	-0.033452622	0.045775765	-0.172226348	0.086758208	-0.256985738	-0.058331746	-0.256985738	0.058331746	-0.222974591	-1.19E-12	-0.13977421	-0.062158399	-0.13977421	0.062158399	0.00720077	1.76E-14	0.07614679	-0.110481244	0.07614679
3_118	MDLN	0.107488686	0.182568109	0.05680696	0.069704481	0.029876304	0.051855621	0.06426944	-0.009799572	0.037906379	0.007317101	0.083842884	-0.340812609	-6.26E-12	-0.172591395	-0.08881557	-0.040304518	-0.047938213	0.081930668	-0.15742955	0.285179053	-0.153071642	0.291935498	-0.034488856	0.291935498	0.034488856	0.285179053	0.153071642	0.081930668	0.15742955	-0.040304518	0.047938213	-0.172591395	0.08881557	-0.248851057	-0.056846043	-0.248851057	0.056846043	-0.212708478	-4.08E-12	-0.145840597	-0.060954858	-0.145840597	0.060954858	-0.005333429	-6.57E-13	0.066786159	-0.112519142	0.066786159
3_119	MDLN	0.087978271	0.171770925	0.06736368	0.029676267	0.082166034	0.039217222	0.041498058	-0.134962715	0.037906379	-0.115285221	0.048751564	-0.349880256	7.08E-12	-0.170716275	-0.091868257	-0.038836596	-0.047768896	0.081002699	-0.165165872	0.26961775	-0.152929762	0.279982587	-0.038743223	0.279982587	0.038743223	0.26961775	0.152929762	0.081002699	0.165165872	-0.038836596	0.047768896	-0.170716275	0.091868257	-0.250693298	-0.061787769	-0.250693298	0.061787769	-0.218294529	4.38E-12	-0.138218364	-0.067276724	-0.138218364	0.067276724	0.001904966	-1.46E-13	0.074511716	-0.122383018	0.074511716
3_12	Moledo	0.06622009	0.100654838	0.132498682	0.176969012	-0.025299234	0.056033173	-0.000310774	-0.070424194	-0.0574038	-0.115285221	-0.025356408	-0.353585508	1.21E-12	-0.173778457	-0.091739675	-0.03554447	-0.048455268	0.087523858	-0.159194182	0.283406921	-0.144224314	0.277601804	-0.038353612	0.277601804	0.038353612	0.283406921	0.144224314	0.087523858	0.159194182	-0.03554447	0.048455268	-0.173778457	0.091739675	-0.251369652	-0.060362207	-0.251369652	0.060362207	-0.223004864	5.05E-13	-0.135784069	-0.078350095	-0.135784069	0.078350095	0.008224343	-2.92E-13	0.074502111	-0.109129986	0.074502111
3_120	MDLN	-0.2288212	-0.138296929	-0.220477514	-0.172681317	-0.251689542	-0.171157117	-0.187983515	0.047358841	0.037906379	-0.072725606	-0.025356408	-0.337568567	-8.75E-12	-0.167323423	-0.091976349	-0.044236521	-0.048691598	0.075817391	-0.157667301	0.289725709	-0.134247832	0.28522062	-0.041889923	0.28522062	0.041889923	0.289725709	0.134247832	0.075817391	0.157667301	-0.044236521	0.048691598	-0.167323423	0.091976349	-0.254089341	-0.061532529	-0.254089341	0.061532529	-0.225978464	-5.71E-12	-0.139518262	-0.064302588	-0.139518262	0.064302588	-0.010313129	-9.93E-14	0.068094581	-0.120435466	0.068094581
3_122	VPAG	-0.123222184	-0.121519841	-0.161853535	-0.037454538	0.014268685	-0.126775111	-0.013730518	-0.033685514	-0.017088342	0.061462054	-0.004866198	-0.36220007	5.95E-12	-0.172053306	-0.091540316	-0.027255196	-0.046523622	0.082827269	-0.158077463	0.277607687	-0.136974929	0.275358735	-0.044663777	0.275358735	0.044663777	0.277607687	0.136974929	0.082827269	0.158077463	-0.027255196	0.046523622	-0.172053306	0.091540316	-0.254469193	-0.060170169	-0.254469193	0.060170169	-0.228805487	3.69E-12	-0.141556968	-0.064692633	-0.141556968	0.064692633	0.028083502	-1.21E-12	0.072599843	-0.110226155	0.072599843
3_123	VPAG	0.099749236	0.156353325	0.077760134	0.087344869	0.030982166	-0.086900311	-0.022342423	-0.033685514	-0.240231893	-0.015498987	-0.004866198	-0.374325923	8.28E-12	-0.16936129	-0.091762347	-0.028049627	-0.045154316	0.080185978	-0.154063896	0.267182474	-0.144921722	0.280778805	-0.03641012	0.280778805	0.03641012	0.267182474	0.144921722	0.080185978	0.154063896	-0.028049627	0.045154316	-0.16936129	0.091762347	-0.259832292	-0.0650771	-0.259832292	0.0650771	-0.226293977	4.90E-12	-0.131422107	-0.061638894	-0.131422107	0.061638894	0.013854615	-4.53E-13	0.077304591	-0.113783345	0.077304591
3_124	VPAG	0.212911909	0.273801026	0.071490521	0.15715596	0.089980507	0.172671803	0.140711783	-0.033685514	-0.122448857	-0.098880596	-0.07385907	-0.353290337	1.93E-12	-0.162428405	-0.097781097	-0.026467203	-0.04812007	0.076175302	-0.156268142	0.285815929	-0.144318893	0.279916617	-0.040111143	0.279916617	0.040111143	0.285815929	0.144318893	0.076175302	0.156268142	-0.026467203	0.04812007	-0.162428405	0.097781097	-0.262545169	-0.065213508	-0.262545169	0.065213508	-0.219968419	1.17E-12	-0.136462489	-0.067474677	-0.136462489	0.067474677	0.005276224	-1.27E-13	0.072736423	-0.114650879	0.072736423
3_125	VPAG	0.08632127	0.086499587	0.076864939	0.134803383	0.089417697	0.049235761	0.096574972	-0.134962715	-0.0574038	-0.031903612	0.01238392	-0.352106158	-6.38E-13	-0.168422785	-0.092598282	-0.02392428	-0.041984293	0.073814064	-0.158279584	0.28518143	-0.14321533	0.28761143	-0.041811485	0.28761143	0.041811485	0.28518143	0.14321533	0.073814064	0.158279584	-0.02392428	0.041984293	-0.168422785	0.092598282	-0.25370058	-0.060079431	-0.25370058	0.060079431	-0.222933118	-6.21E-13	-0.138160645	-0.06476126	-0.138160645	0.06476126	0.007211785	-1.88E-13	0.069084401	-0.119542231	0.069084401
3_126	VPAG	0.139288121	0.182883915	0.043061206	0.122118224	0.06897903	-0.020281907	-0.01104193	-0.070424194	-0.0574038	-0.159736983	0.048751564	-0.359007804	-5.04E-12	-0.168875822	-0.086935038	-0.031181994	-0.04297741	0.081219967	-0.154249346	0.289625779	-0.131537628	0.279329606	-0.045143191	0.279329606	0.045143191	0.289625779	0.131537628	0.081219967	0.154249346	-0.031181994	0.04297741	-0.168875822	0.086935038	-0.255235764	-0.061563302	-0.255235764	0.061563302	-0.221515394	-3.20E-12	-0.142697423	-0.062499627	-0.142697423	0.062499627	-0.005071342	-5.26E-13	0.077385815	-0.113343502	0.077385815
3_127	VPAG	0.046742283	0.07811965	-0.028758285	-0.003541497	0.020631245	0.023729596	0.016229464	-0.009799572	0.037906379	0.081425073	0.01238392	-0.361759333	6.27E-12	-0.170457251	-0.093059003	-0.02443815	-0.046465276	0.080378778	-0.151138461	0.273789285	-0.137213819	0.276867259	-0.040105491	0.276867259	0.040105491	0.273789285	0.137213819	0.080378778	0.151138461	-0.02443815	0.046465276	-0.170457251	0.093059003	-0.256778813	-0.058332164	-0.256778813	0.058332164	-0.22661543	3.88E-12	-0.146171906	-0.065562692	-0.146171906	0.065562692	0.010054392	-1.45E-13	0.077347124	-0.122421395	0.077347124
3_128	VPAG	0.078830598	0.129044714	0.045161996	0.019118984	0.082166034	0.007998325	0.019504933	-0.203955587	0.037906379	-0.159736983	-0.025356408	-0.354703001	6.45E-14	-0.166486049	-0.094681442	-0.030519004	-0.0452771	0.07054183	-0.156156516	0.286766325	-0.140282968	0.283975827	-0.046217615	0.283975827	0.046217615	0.286766325	0.140282968	0.07054183	0.156156516	-0.030519004	0.0452771	-0.166486049	0.094681442	-0.255842051	-0.065111972	-0.255842051	0.065111972	-0.218963266	-1.11E-14	-0.138058973	-0.068858537	-0.138058973	0.068858537	0.009062931	-9.45E-14	0.072345887	-0.116452118	0.072345887
3_129	VPAG	-0.044636913	-0.016119486	0.019263928	-0.016046993	-0.00654569	-0.077703217	-0.071729965	-0.033685514	-0.122448857	0.023721726	0.059672323	-0.356989875	5.13E-12	-0.165662587	-0.097664909	-0.034973645	-0.046300131	0.080957325	-0.157770851	0.278141208	-0.136276512	0.27861778	-0.046325888	0.27861778	0.046325888	0.278141208	0.136276512	0.080957325	0.157770851	-0.034973645	0.046300131	-0.165662587	0.097664909	-0.254903392	-0.068162932	-0.254903392	0.068162932	-0.220293718	3.08E-12	-0.136678078	-0.065113926	-0.136678078	0.065113926	0.000586486	1.17E-14	0.074456328	-0.119749378	0.074456328
3_13	Moledo	-0.02396892	0.110982173	-0.023819659	-0.072049183	-0.141443763	-0.055418172	-0.12186244	-0.033685514	-0.017088342	-0.143332359	0.027923624	-0.357698743	-7.84E-12	-0.176154757	-0.097093498	-0.036953204	-0.038488542	0.087968925	-0.157446751	0.285957522	-0.128901587	0.285966533	-0.035770408	0.285966533	0.035770408	0.285957522	0.128901587	0.087968925	0.157446751	-0.036953204	0.038488542	-0.176154757	0.097093498	-0.254460018	-0.058192156	-0.254460018	0.058192156	-0.220060189	-4.79E-12	-0.131072278	-0.065319051	-0.131072278	0.065319051	-0.0029243	3.06E-13	0.066881573	-0.107602087	0.066881573
3_130	VPAG	-0.125160377	-0.150624563	-0.124300415	-0.014535277	0.014268685	-0.153763256	-0.109653381	-0.241324879	-0.240231893	-0.015498987	-0.03876775	-0.351107179	2.37E-12	-0.174647513	-0.092194977	-0.029380645	-0.050696366	0.07669248	-0.161006715	0.286115078	-0.124731564	0.278904755	-0.045614365	0.278904755	0.045614365	0.286115078	0.124731564	0.07669248	0.161006715	-0.029380645	0.050696366	-0.174647513	0.092194977	-0.253469353	-0.068215008	-0.253469353	0.068215008	-0.21278491	1.19E-12	-0.142834168	-0.069028475	-0.142834168	0.069028475	0.014669058	-4.52E-13	0.072806965	-0.124552949	0.072806965
3_131	VPAG	0.162952729	0.234118709	0.142653706	0.039849909	0.310342415	0.084463538	0.075659951	0.084097521	-0.017088342	0.061462054	-0.07385907	-0.373422041	-3.45E-12	-0.168686811	-0.093283698	-0.0331789	-0.044670743	0.076840184	-0.148220859	0.289524142	-0.13377336	0.28255805	-0.044696934	0.28255805	0.044696934	0.289524142	0.13377336	0.076840184	0.148220859	-0.0331789	0.044670743	-0.168686811	0.093283698	-0.254818067	-0.061842543	-0.254818067	0.061842543	-0.210563818	-2.14E-12	-0.13581487	-0.069487583	-0.13581487	0.069487583	0.006143156	2.95E-15	0.071204617	-0.112302008	0.071204617
3_132	VPAG	-0.105196673	-0.079543503	-0.138624763	-0.098369284	-0.122231475	-0.092574448	-0.104263935	-0.070424194	0.124917756	-0.072725606	0.01238392	-0.364619119	2.19E-12	-0.166567623	-0.093558553	-0.031842497	-0.045829549	0.077183181	-0.156672056	0.278072703	-0.140741164	0.280391728	-0.046996683	0.280391728	0.046996683	0.278072703	0.140741164	0.077183181	0.156672056	-0.031842497	0.045829549	-0.166567623	0.093558553	-0.258451504	-0.062927165	-0.258451504	0.062927165	-0.220873975	1.24E-12	-0.126996961	-0.062772046	-0.126996961	0.062772046	0.005707217	-1.95E-13	0.074709457	-0.115929103	0.074709457
3_133	VPAG	0.157605556	0.22062778	0.078328155	0.092787059	0.147331804	0.018886553	0.091589164	-0.033685514	-0.122448857	-0.098880596	-0.03876775	-0.350341374	9.06E-13	-0.167871399	-0.09067121	-0.032085536	-0.046646638	0.081106001	-0.157201509	0.279357634	-0.1511325	0.287565613	-0.046559241	0.287565613	0.046559241	0.279357634	0.1511325	0.081106001	0.157201509	-0.032085536	0.046646638	-0.167871399	0.09067121	-0.250531004	-0.063406165	-0.250531004	0.063406165	-0.215128245	5.22E-13	-0.139983314	-0.065441467	-0.139983314	0.065441467	-0.002192934	6.89E-14	0.069828957	-0.1215934	0.069828957
3_135	VPAG	-0.077181472	-0.069131529	-0.098217949	-0.049896378	-0.07991853	-0.10627659	-0.079549292	-0.033685514	0.078221838	-0.098880596	0.027923624	-0.354085791	1.55E-12	-0.16433031	-0.093879133	-0.039980932	-0.044792708	0.0750953	-0.154296975	0.283368754	-0.142035973	0.278780959	-0.048075944	0.278780959	0.048075944	0.283368754	0.142035973	0.0750953	0.154296975	-0.039980932	0.044792708	-0.16433031	0.093879133	-0.255975132	-0.065317281	-0.255975132	0.065317281	-0.22132755	9.19E-13	-0.136229266	-0.06876585	-0.136229266	0.06876585	0.019509447	-5.09E-13	0.066831005	-0.122919306	0.066831005
3_136	VPAG	0.198667977	0.20666545	0.077191791	0.120882553	0.232154996	0.087453077	0.013260043	-0.167216907	0.078221838	0.023721726	0.059672323	-0.355652092	-4.40E-12	-0.168871442	-0.089026128	-0.036108623	-0.045349577	0.07437863	-0.144144906	0.281965745	-0.130044928	0.286148485	-0.04514572	0.286148485	0.04514572	0.281965745	0.130044928	0.07437863	0.144144906	-0.036108623	0.045349577	-0.168871442	0.089026128	-0.257935417	-0.060853085	-0.257935417	0.060853085	-0.22504992	-2.83E-12	-0.142022877	-0.06445368	-0.142022877	0.06445368	0.010836896	-1.94E-14	0.073158356	-0.116729135	0.073158356
3_137	VPAG	-0.073694647	-0.160517472	-0.096863852	-0.13989985	-0.027802529	-0.085479856	-0.106512252	0.084097521	0.078221838	-0.015498987	0.027923624	-0.349890166	3.34E-12	-0.177255567	-0.0912008	-0.031217589	-0.044073854	0.086018895	-0.148235026	0.279326902	-0.144140092	0.278148012	-0.050848583	0.278148012	0.050848583	0.279326902	0.144140092	0.086018895	0.148235026	-0.031217589	0.044073854	-0.177255567	0.0912008	-0.250652933	-0.061718866	-0.250652933	0.061718866	-0.226617306	2.29E-12	-0.143217111	-0.064054971	-0.143217111	0.064054971	0.002118932	-3.47E-14	0.078565162	-0.11977937	0.078565162
3_138	VPAG	0.098543482	0.110982173	0.112381124	0.092787059	0.130802502	0.044140421	0.042633605	-0.033685514	0.165233215	0.132921018	-0.03876775	-0.356138531	2.72E-12	-0.171055728	-0.091055606	-0.032293151	-0.043963248	0.077156303	-0.153649371	0.272328706	-0.142048969	0.280872204	-0.041252549	0.280872204	0.041252549	0.272328706	0.142048969	0.077156303	0.153649371	-0.032293151	0.043963248	-0.171055728	0.091055606	-0.256132391	-0.062768367	-0.256132391	0.062768367	-0.233050289	1.87E-12	-0.135280976	-0.064601958	-0.135280976	0.064601958	0.00094994	-3.84E-15	0.076029926	-0.120651373	0.076029926
3_139	VPAG	0.10712428	0.133462046	0.110183321	0.035548828	0.06180963	0.07423173	0.100735011	0.026939107	-0.017088342	0.023721726	0.059672323	-0.345870165	-1.85E-12	-0.172573737	-0.088895367	-0.044003202	-0.047590709	0.082865424	-0.155930788	0.28424312	-0.136933873	0.28484863	-0.050958105	0.28484863	0.050958105	0.28424312	0.136933873	0.082865424	0.155930788	-0.044003202	0.047590709	-0.172573737	0.088895367	-0.249146993	-0.061551904	-0.249146993	0.061551904	-0.224165677	-1.13E-12	-0.137219767	-0.067708493	-0.137219767	0.067708493	0.005061152	-2.87E-15	0.073800418	-0.120041472	0.073800418
3_14	Moledo	0.006610182	0.07002244	0.010906971	-0.039149924	0.095181402	-0.031594245	-0.038731274	-0.134962715	-0.0574038	-0.206256999	0.01238392	-0.364756515	1.02E-12	-0.165585508	-0.096750683	-0.033609936	-0.048228762	0.071090433	-0.154489637	0.280061092	-0.136020207	0.272841381	-0.039478954	0.272841381	0.039478954	0.280061092	0.136020207	0.071090433	0.154489637	-0.033609936	0.048228762	-0.165585508	0.096750683	-0.262728563	-0.06282933	-0.262728563	0.06282933	-0.225088072	6.01E-13	-0.135590858	-0.072835118	-0.135590858	0.072835118	0.018487409	1.93E-14	0.071129985	-0.111240096	0.071129985
3_142	VPAG	-0.079650102	-0.117940597	-0.036478055	-0.026693481	0.047420893	-0.096182776	-0.056698546	-0.033685514	-0.017088342	-0.098880596	0.027923624	-0.36977605	4.95E-13	-0.170706954	-0.097361707	-0.028003781	-0.044436559	0.075927291	-0.148229322	0.283314958	-0.130897119	0.283781678	-0.048953663	0.283781678	0.048953663	0.283314958	0.130897119	0.075927291	0.148229322	-0.028003781	0.044436559	-0.170706954	0.097361707	-0.25945309	-0.06426454	-0.25945309	0.06426454	-0.209242823	-1.65E-13	-0.139662646	-0.064894232	-0.139662646	0.064894232	0.013206034	-1.81E-13	0.075617079	-0.118441656	0.075617079
3_144	VPAG	-0.097312898	-0.173862123	-0.078760777	-0.035910136	-0.134900664	-0.008992075	-0.046098489	0.189458037	-0.017088342	0.132921018	0.027923624	-0.34628161	-5.14E-12	-0.169090142	-0.091769893	-0.041425459	-0.045773161	0.074030078	-0.154006808	0.291340731	-0.137569578	0.284411751	-0.044769126	0.284411751	0.044769126	0.291340731	0.137569578	0.074030078	0.154006808	-0.041425459	0.045773161	-0.169090142	0.091769892	-0.253017577	-0.063156713	-0.253017577	0.063156713	-0.224849861	-3.07E-12	-0.13536714	-0.071217228	-0.13536714	0.071217228	0.001539451	2.10E-13	0.068114514	-0.119297031	0.068114514
3_145	VPAG	0.072292984	0.038786728	0.113080596	0.154564817	0.1844651	-0.102905746	-0.049885102	-0.070424194	0.037906379	-0.072725606	-0.025356408	-0.346115459	1.59E-12	-0.166761824	-0.090123083	-0.04067173	-0.053093691	0.077367378	-0.15929703	0.279046459	-0.144993608	0.284083935	-0.040176202	0.284083935	0.040176202	0.279046459	0.144993608	0.077367378	0.15929703	-0.04067173	0.053093691	-0.166761824	0.090123083	-0.249335144	-0.063705207	-0.249335144	0.063705207	-0.21168454	9.70E-13	-0.141874069	-0.067277867	-0.141874069	0.067277867	-0.006751639	-4.71E-13	0.069976174	-0.123722551	0.069976174
3_146	VPAG	0.069935683	0.170812612	0.026442237	0.049318724	0.105188634	-0.037871013	0.013930235	0.047358841	-0.162764316	0.045057429	0.048751564	-0.37462071	-7.84E-13	-0.167651758	-0.089472846	-0.020608229	-0.042226377	0.07447715	-0.146973641	0.278562352	-0.151655453	0.284576991	-0.043276695	0.284576991	0.043276695	0.278562352	0.151655453	0.07447715	0.146973641	-0.020608229	0.042226377	-0.167651758	0.089472846	-0.255736574	-0.061217249	-0.255736574	0.061217249	-0.226022581	-4.39E-13	-0.135288037	-0.059716571	-0.135288037	0.059716571	-0.002330352	-2.17E-13	0.073687842	-0.106920833	0.073687842
3_147	VPAG	-0.048774957	-0.069333081	-0.114862416	0.043581474	0.060090082	-0.124518196	-0.026672558	-0.070424194	0.037906379	-0.072725606	0.048751564	-0.354942861	-1.02E-12	-0.174139443	-0.098367702	-0.035622532	-0.049482345	0.07945465	-0.148613839	0.280303491	-0.138004979	0.287052183	-0.043120892	0.287052183	0.043120892	0.280303491	0.138004979	0.07945465	0.148613839	-0.035622532	0.049482345	-0.174139443	0.098367702	-0.255064372	-0.067839386	-0.255064372	0.067839386	-0.206195648	-4.90E-13	-0.142267781	-0.071465524	-0.142267781	0.071465524	0.007231716	-4.40E-14	0.069515213	-0.114548906	0.069515213
3_148	VPAG	0.083498051	0.059718564	0.113536488	0.09406892	0.153775566	0.06123069	0.086533811	0.101426063	0.124917756	0.045057429	0.01238392	-0.342655546	2.65E-13	-0.169809416	-0.092532031	-0.038325216	-0.046347402	0.085229855	-0.152812217	0.278156946	-0.145995717	0.28870013	-0.053507549	0.28870013	0.053507549	0.278156946	0.145995717	0.085229855	0.152812217	-0.038325216	0.046347402	-0.169809416	0.092532031	-0.254133457	-0.063328658	-0.254133457	0.063328658	-0.229597125	-3.99E-13	-0.138646006	-0.060549113	-0.138646006	0.060549113	-0.003799847	-5.06E-13	0.075969591	-0.11980996	0.075969591
3_149	VPAG	0.114123551	-0.057216616	0.090949679	0.118921631	0.164557342	0.094873006	0.08530982	0.047358841	-0.0574038	-0.115285221	0.01238392	-0.358593358	4.86E-12	-0.172505722	-0.091086916	-0.035054383	-0.04920879	0.078756978	-0.153247341	0.27555415	-0.142521525	0.281490509	-0.046192191	0.281490509	0.046192191	0.27555415	0.142521525	0.078756978	0.153247341	-0.035054383	0.04920879	-0.172505722	0.091086916	-0.259640545	-0.060859913	-0.259640545	0.060859913	-0.222217732	2.97E-12	-0.134412957	-0.063822036	-0.134412957	0.063822036	0.020753239	3.45E-15	0.077290891	-0.115898052	0.077290891
3_15	Moledo	0.0871029	0.047096002	0.092424808	0.106264352	0.06180963	-0.018902959	-0.080967655	0.026939107	-0.017088342	-0.098880596	0.027923624	-0.36681046	3.88E-12	-0.167426138	-0.094648418	-0.038705054	-0.045818246	0.085592988	-0.157242542	0.276781219	-0.136520624	0.279139408	-0.044390978	0.279139408	0.044390978	0.276781219	0.136520624	0.085592988	0.157242542	-0.038705054	0.045818246	-0.167426138	0.094648418	-0.258319647	-0.067544775	-0.258319647	0.067544775	-0.226193737	2.35E-12	-0.12647124	-0.067071768	-0.12647124	0.067071768	0.013838358	-2.80E-13	0.076859643	-0.11239941	0.076859643
3_150	VPAG	-0.143060605	-0.180534814	-0.052689233	-0.114412408	-0.109808955	-0.202378517	-0.141975794	-0.070424194	-0.0574038	-0.072725606	-0.064577121	-0.341467615	3.47E-12	-0.172645819	-0.09147207	-0.045749223	-0.047087387	0.082180391	-0.158311369	0.277077838	-0.147354887	0.286872052	-0.051965662	0.286872052	0.051965662	0.277077838	0.147354887	0.082180391	0.158311369	-0.045749223	0.047087387	-0.172645819	0.09147207	-0.248744461	-0.062763731	-0.248744461	0.062763731	-0.203717375	1.91E-12	-0.145458827	-0.067181516	-0.145458827	0.067181516	0.008566925	-3.61E-13	0.075765788	-0.119173348	0.075765788
3_152	VPAG	0.076488677	0.003903785	0.098843846	-0.030437983	0.142876276	0.019954989	0.065831696	-0.009799572	0.037906379	-0.031903612	0.083842884	-0.356628154	-5.75E-12	-0.170698244	-0.088116845	-0.035247931	-0.043818704	0.08001211	-0.160412965	0.292674613	-0.133795761	0.280010089	-0.045223275	0.280010089	0.045223275	0.292674613	0.133795761	0.08001211	0.160412965	-0.035247931	0.043818704	-0.170698244	0.088116845	-0.254352893	-0.059741456	-0.254352893	0.059741456	-0.218187728	-3.58E-12	-0.137703168	-0.061860233	-0.137703168	0.061860233	-0.003231024	-5.18E-13	0.074197879	-0.114597871	0.074197879
3_153	VPAG	0.054305056	0.05398789	0.133392737	0.055023246	0.201403615	0.069490933	0.005675276	0.101426063	0.124917756	0.116516393	-0.064577121	-0.361862735	1.84E-12	-0.175660549	-0.08929632	-0.030007466	-0.041085387	0.080692343	-0.15237892	0.272857761	-0.136368678	0.277193259	-0.043799064	0.277193259	0.043799064	0.272857761	0.136368678	0.080692343	0.15237892	-0.030007466	0.041085387	-0.175660549	0.08929632	-0.260549807	-0.055704818	-0.260549807	0.055704818	-0.232195955	9.42E-13	-0.134019937	-0.063210141	-0.134019937	0.063210141	0.005590009	-1.80E-13	0.073770127	-0.115720131	0.073770127
3_154	VPAG	0.142428828	0.15275343	0.104838791	0.158675819	0.203984262	0.033370806	0.114577259	-0.134962715	0.037906379	0.116516393	0.048751564	-0.348726632	-6.90E-12	-0.17575337	-0.090893446	-0.038674322	-0.041193034	0.078148238	-0.155308403	0.2848383	-0.132700256	0.293149851	-0.049672226	0.293149851	0.049672226	0.2848383	0.132700256	0.078148238	0.155308403	-0.038674322	0.041193034	-0.17575337	0.090893446	-0.254054212	-0.061493627	-0.254054212	0.061493627	-0.216778598	-4.55E-12	-0.139708367	-0.064387125	-0.139708367	0.064387125	0.005356207	-5.20E-13	0.071931802	-0.106420966	0.071931802
3_155	VPAG	0.049843061	-0.034199727	0.089550099	0.147329643	0.08362058	-0.001339837	0.083777723	-0.070424194	-0.0574038	0.007317101	0.01238392	-0.355776259	-6.65E-13	-0.176664649	-0.088645498	-0.033261893	-0.045331435	0.079356922	-0.155004965	0.278781888	-0.134534595	0.286196537	-0.053864051	0.286196537	0.053864051	0.278781888	0.134534595	0.079356922	0.155004965	-0.033261893	0.045331435	-0.176664649	0.088645498	-0.257178655	-0.062611264	-0.257178655	0.062611264	-0.21958167	-4.82E-13	-0.139548277	-0.062140094	-0.139548277	0.062140094	0.01080278	-8.57E-14	0.076511998	-0.107858724	0.076511998
3_156	VPAG	0.095400985	0.113597798	0.180521877	0.157649652	0.173896969	0.096375636	0.130214102	-0.009799572	0.037906379	0.007317101	-0.025356408	-0.353702399	2.16E-13	-0.16693995	-0.089346232	-0.041158333	-0.046395581	0.085646978	-0.16538965	0.282602876	-0.141330406	0.284190328	-0.049377737	0.284190328	0.049377737	0.282602876	0.141330406	0.085646978	0.16538965	-0.041158333	0.046395581	-0.16693995	0.089346232	-0.254005902	-0.061593388	-0.254005902	0.061593388	-0.2173323	6.94E-14	-0.137212494	-0.067182547	-0.137212494	0.067182547	0.016591454	4.14E-15	0.067382185	-0.10721861	0.067382185
3_157	VPAG	-0.101988329	-0.079543503	-0.117730213	-0.110377433	0.043585582	-0.160747134	-0.060456025	-0.070424194	0.037906379	-0.072725606	0.01238392	-0.356690273	2.30E-12	-0.173759774	-0.091151584	-0.035521746	-0.046835478	0.072650323	-0.156548928	0.279509789	-0.140938431	0.283666077	-0.044371297	0.283666077	0.044371297	0.279509789	0.140938431	0.072650323	0.156548928	-0.035521746	0.046835478	-0.173759774	0.091151584	-0.247586519	-0.068244233	-0.247586519	0.068244233	-0.216435683	1.29E-12	-0.133799715	-0.065823276	-0.133799715	0.065823276	0.003540649	-2.10E-13	0.068716364	-0.128151435	0.068716364
3_158	VPAG	-0.108012444	-0.068114807	-0.121758995	-0.192884024	-0.097538862	-0.054610221	-0.109830845	-0.009799572	0.124917756	0.045057429	0.01238392	-0.357317378	3.39E-12	-0.175011109	-0.09282145	-0.02781916	-0.047405973	0.083294266	-0.156091191	0.28336406	-0.132299963	0.275267503	-0.037704146	0.275267503	0.037704146	0.28336406	0.132299963	0.083294266	0.156091191	-0.02781916	0.047405973	-0.175011109	0.09282145	-0.260183739	-0.05755861	-0.260183739	0.05755861	-0.223872059	2.06E-12	-0.134694697	-0.073187444	-0.134694697	0.073187444	0.017066361	-3.67E-13	0.076469486	-0.113589439	0.076469486
3_159	VPAG	-0.139936579	-0.104482451	-0.134527596	-0.073482603	-0.033435976	-0.145970122	-0.142360188	-0.009799572	0.037906379	0.183207768	0.01238392	-0.36098254	5.56E-12	-0.167749284	-0.094240174	-0.022310808	-0.045935973	0.074112896	-0.149561831	0.273090135	-0.147884092	0.280017656	-0.037423184	0.280017656	0.037423184	0.273090135	0.147884092	0.074112896	0.149561831	-0.022310808	0.045935973	-0.167749284	0.094240174	-0.260088546	-0.063987813	-0.260088546	0.063987813	-0.224877094	3.38E-12	-0.138527972	-0.067902208	-0.138527972	0.067902208	0.002815052	-2.77E-13	0.072325335	-0.11497522	0.072325335
3_16	Moledo	0.008047617	0.145430886	-0.0544734	0.031229166	-0.12194152	0.000821546	-0.070864913	-0.033685514	-0.240231893	-0.344003054	0.027923624	-0.361567505	2.42E-12	-0.170580208	-0.09124985	-0.035548237	-0.047373686	0.080159893	-0.161735287	0.27912214	-0.146992539	0.280505829	-0.045883167	0.280505829	0.045883167	0.27912214	0.146992539	0.080159893	0.161735287	-0.035548237	0.047373686	-0.170580208	0.09124985	-0.251045003	-0.063936253	-0.251045003	0.063936253	-0.221005917	1.41E-12	-0.137344462	-0.064228242	-0.137344462	0.064228242	0.008659717	-1.19E-13	0.074721791	-0.108478216	0.074721791
3_160	MNTS	0.071819335	0.048105254	0.031240119	-0.019077298	0.102060033	0.089838289	0.057953706	0.138164742	0.078221838	0.132921018	0.027923624	-0.371114257	-2.65E-12	-0.163979955	-0.0964737	-0.027754322	-0.043421102	0.074591746	-0.147216495	0.287702658	-0.135619287	0.280943028	-0.03821498	0.280943028	0.03821498	0.287702658	0.135619287	0.074591746	0.147216495	-0.027754322	0.043421102	-0.163979955	0.0964737	-0.265806909	-0.068234947	-0.265806909	0.068234947	-0.213351206	-1.78E-12	-0.135060863	-0.064214495	-0.135060863	0.064214495	0.011946771	2.46E-14	0.071805426	-0.107075388	0.071805426
3_161	MNTS	0.071620036	0.090663368	0.055841709	-0.018122557	0.034466977	0.005808943	0.072986806	0.047358841	0.037906379	-0.115285221	0.01238392	-0.358216163	1.55E-11	-0.166562441	-0.097303406	-0.02541528	-0.050555295	0.074872277	-0.158724807	0.267536906	-0.15510407	0.274391279	-0.054544747	0.274391279	0.054544747	0.267536906	0.15510407	0.074872277	0.158724807	-0.02541528	0.050555295	-0.166562441	0.097303406	-0.258694293	-0.067518611	-0.258694293	0.067518611	-0.222038093	9.71E-12	-0.134216578	-0.064998652	-0.134216578	0.064998652	0.022491378	-5.25E-13	0.074483616	-0.125827834	0.074483616
3_162	MNTS	-0.205015899	-0.222739084	-0.172627442	-0.148685811	-0.14024998	-0.181676609	-0.126719968	-0.009799572	0.037906379	-0.072725606	-0.025356408	-0.344240507	2.73E-12	-0.168341018	-0.093945218	-0.031801318	-0.045419259	0.076683457	-0.15481461	0.281020647	-0.153395558	0.280520962	-0.045239406	0.280520962	0.045239406	0.281020647	0.153395558	0.076683457	0.15481461	-0.031801318	0.045419259	-0.168341018	0.093945219	-0.253384256	-0.061260863	-0.253384256	0.061260863	-0.221231114	1.72E-12	-0.140554762	-0.065377682	-0.140554762	0.065377682	0.001508712	-2.43E-13	0.07390144	-0.123018417	0.07390144
3_163	MNTS	0.063339465	0.024461415	0.072125594	0.080852868	0.172568066	0.068976662	0.034757541	-0.070424194	-0.162764316	0.045057429	-0.064577121	-0.375072544	7.41E-12	-0.16930994	-0.091786779	-0.026476053	-0.047444679	0.07887731	-0.154160374	0.270324606	-0.135429097	0.278827462	-0.038583629	0.278827462	0.038583629	0.270324606	0.135429097	0.07887731	0.154160374	-0.026476053	0.047444679	-0.16930994	0.091786779	-0.262269571	-0.061921878	-0.262269571	0.061921878	-0.216944834	4.59E-12	-0.136664441	-0.064894023	-0.136664441	0.064894023	0.019922246	-1.39E-13	0.079985469	-0.111154199	0.079985469
3_164	MNTS	0.047949284	0.047862848	0.076392014	0.16379092	0.008170025	0.075641644	0.055159907	-0.009799572	0.124917756	-0.072725606	0.01238392	-0.365958211	8.83E-12	-0.172944292	-0.092542287	-0.026585301	-0.04290755	0.078920069	-0.156089275	0.272431017	-0.155882219	0.27611681	-0.04823617	0.27611681	0.04823617	0.272431017	0.155882219	0.078920069	0.156089275	-0.026585301	0.04290755	-0.172944292	0.092542287	-0.25847968	-0.063486052	-0.25847968	0.063486052	-0.217076643	5.37E-12	-0.138495777	-0.063409503	-0.138495777	0.063409503	0.009369219	-1.88E-13	0.076196827	-0.110250396	0.076196827
3_165	MNTS	0.010732421	-0.045245205	0.06017802	0.020297535	0.060090082	-0.01691301	-0.044641251	0.047358841	0.124917756	-0.031903612	0.048751564	-0.358608836	8.87E-12	-0.166714616	-0.098013919	-0.030242976	-0.046020101	0.075526177	-0.151922018	0.271418703	-0.146761308	0.278880837	-0.040116892	0.278880837	0.040116892	0.271418703	0.146761308	0.075526177	0.151922018	-0.030242976	0.046020101	-0.166714616	0.098013919	-0.257826981	-0.061767282	-0.257826981	0.061767282	-0.220636929	5.48E-12	-0.136818793	-0.067213646	-0.136818793	0.067213646	0.02012597	-3.09E-13	0.075503125	-0.123710265	0.075503125
3_166	MNTS	0.039802212	0.051126911	0.013221613	-0.028223703	0.054641141	0.009249473	0.020783341	0.026939107	0.245275923	0.061462054	-0.004866198	-0.364415633	4.05E-12	-0.173628722	-0.097465816	-0.030016616	-0.049764534	0.079381126	-0.144269402	0.26786452	-0.140789141	0.282965188	-0.043569196	0.282965188	0.043569196	0.26786452	0.140789141	0.079381126	0.144269402	-0.030016616	0.049764534	-0.173628722	0.097465816	-0.258170202	-0.063613553	-0.258170202	0.063613553	-0.217916951	2.24E-12	-0.138847081	-0.069438522	-0.138847081	0.069438522	0.005737078	-1.10E-13	0.075064481	-0.111049939	0.075064481
3_167	MNTS	0.076990979	0.129710936	-0.003335385	0.00964024	0.127693099	0.032837615	0.015901326	-0.009799572	-0.0574038	-0.031903612	0.048751564	-0.364030398	3.16E-12	-0.166543271	-0.095857765	-0.027881321	-0.048269423	0.07690448	-0.144661158	0.277849676	-0.137767469	0.280145052	-0.035146174	0.280145052	0.035146174	0.277849676	0.137767469	0.07690448	0.144661158	-0.027881321	0.048269423	-0.166543271	0.095857765	-0.265331507	-0.065076904	-0.265331507	0.065076904	-0.225740499	1.93E-12	-0.137243152	-0.065577791	-0.137243152	0.065577791	0.018873719	-2.91E-14	0.075689682	-0.117564119	0.075689682
3_168	MNTS	0.137714062	0.138001483	0.086745048	0.098435739	0.098050844	-0.001339837	0.04405397	-0.009799572	-0.0574038	0.081425073	0.048751564	-0.356786661	6.02E-12	-0.171601165	-0.09478543	-0.031605233	-0.043994932	0.078259709	-0.152710661	0.272349978	-0.154525612	0.284750125	-0.038503459	0.284750125	0.038503459	0.272349978	0.154525612	0.078259709	0.152710661	-0.031605233	0.043994932	-0.171601165	0.09478543	-0.252531629	-0.065024414	-0.252531629	0.065024414	-0.217957831	3.73E-12	-0.138578698	-0.062345199	-0.138578698	0.062345199	0.011497126	-1.17E-13	0.071332583	-0.122296038	0.071332583
3_17	Moledo	-0.147172817	-0.122316972	-0.067528415	-0.034368116	-0.126242601	-0.10700149	-0.094045483	0.084097521	-0.122448857	-0.098880596	0.027923624	-0.35571886	3.11E-12	-0.177476678	-0.092236681	-0.033560431	-0.044482233	0.085124867	-0.154876127	0.278823717	-0.143809393	0.273522508	-0.040220418	0.273522508	0.040220418	0.278823717	0.143809393	0.085124867	0.154876127	-0.033560431	0.044482233	-0.177476678	0.092236681	-0.259298297	-0.061413636	-0.259298297	0.061413636	-0.226935244	2.05E-12	-0.140890733	-0.062236323	-0.140890733	0.062236323	0.010366302	-2.25E-13	0.078709495	-0.114225227	0.078709495
3_170	MNTS	0.062830257	0.041336356	0.058734672	0.055023246	0.054119915	0.056033173	0.040217648	-0.134962715	0.124917756	0.081425073	0.01238392	-0.36298677	7.27E-12	-0.17115394	-0.093548944	-0.028454175	-0.04808818	0.079795608	-0.155710316	0.270866795	-0.135117233	0.28041994	-0.042551226	0.28041994	0.042551226	0.270866795	0.135117233	0.079795608	0.155710316	-0.028454175	0.04808818	-0.17115394	0.093548944	-0.255923921	-0.064519951	-0.255923921	0.064519951	-0.219676	4.51E-12	-0.142789177	-0.064785248	-0.142789177	0.064785248	0.011881615	-1.31E-13	0.076464964	-0.117028005	0.076464964
3_171	MNTS	0.042540189	0.093784297	0.024071629	-0.010013792	0.047420893	0.006016363	-0.008842525	-0.033685514	-0.017088342	0.061462054	0.027923624	-0.353179542	-6.12E-12	-0.172834463	-0.090221891	-0.02936188	-0.043970931	0.07714382	-0.156450747	0.289907214	-0.124043691	0.282494138	-0.045420507	0.282494138	0.045420507	0.289907214	0.124043691	0.07714382	0.156450747	-0.02936188	0.043970931	-0.172834463	0.090221891	-0.255055105	-0.061037731	-0.255055105	0.061037731	-0.218915815	-3.79E-12	-0.143728355	-0.063380031	-0.143728355	0.063380031	-0.001929857	7.34E-14	0.070372441	-0.115969586	0.070372441
3_172	MNTS	0.082034288	0.143904401	0.007142567	0.058277079	0.130802502	0.0559162	-0.030613769	-0.033685514	0.245275923	0.023721726	0.027923624	-0.361898324	1.27E-12	-0.171171494	-0.093729375	-0.032108907	-0.045303098	0.077110865	-0.153294972	0.276697511	-0.136937956	0.284870407	-0.041206138	0.284870407	0.041206138	0.276697511	0.136937956	0.077110865	0.153294972	-0.032108907	0.045303098	-0.171171494	0.093729375	-0.258188022	-0.060864289	-0.258188022	0.060864289	-0.225236044	7.86E-13	-0.135394477	-0.067268837	-0.135394477	0.067268837	0.022097199	-2.97E-13	0.081149227	-0.10917134	0.081149227
3_173	MNTS	-0.010050834	-0.037736772	-0.00231132	0.006062419	-0.043288272	-0.058108767	-0.076884966	-0.009799572	0.037906379	-0.072725606	0.048751564	-0.349161122	4.17E-12	-0.166367136	-0.098565588	-0.030331543	-0.050614171	0.071405408	-0.156953776	0.279693596	-0.142812584	0.287798831	-0.037936965	0.287798831	0.037936964	0.279693596	0.142812584	0.071405408	0.156953776	-0.030331543	0.050614171	-0.166367136	0.098565588	-0.253694623	-0.061181472	-0.253694623	0.061181472	-0.223202163	2.54E-12	-0.137599285	-0.069748549	-0.137599285	0.069748549	0.015818312	-9.30E-14	0.068078429	-0.119790243	0.068078429
3_174	MNTS	-0.054028529	-0.084369919	-0.085427468	-0.023640044	-0.029757563	-0.025565209	-0.014138932	0.084097521	0.165233215	-0.056320982	0.027923624	-0.359108067	7.17E-12	-0.170645525	-0.093478463	-0.033596216	-0.045077662	0.079357846	-0.153707766	0.272552715	-0.14853799	0.280221859	-0.047209398	0.280221859	0.047209398	0.272552715	0.14853799	0.079357846	0.153707766	-0.033596216	0.045077662	-0.170645525	0.093478463	-0.251954728	-0.060060008	-0.251954728	0.060060008	-0.219474155	4.21E-12	-0.140169199	-0.067070022	-0.140169199	0.067070022	0.009328124	-3.85E-13	0.076920367	-0.115797739	0.076920367
3_175	SMDC	0.085183346	0.058807697	0.121668271	0.107602145	0.102060033	0.087453077	0.057193249	-0.033685514	0.078221838	0.061462054	-0.004866198	-0.365077528	2.33E-12	-0.172724397	-0.08945233	-0.027166692	-0.046084773	0.077679344	-0.150620397	0.27567292	-0.135020683	0.279044724	-0.040416674	0.279044724	0.040416674	0.27567292	0.135020683	0.077679344	0.150620397	-0.027166692	0.046084773	-0.172724397	0.08945233	-0.260476746	-0.058120814	-0.260476746	0.058120814	-0.225368637	1.42E-12	-0.136108907	-0.0685712	-0.136108907	0.0685712	0.010786794	-1.45E-13	0.07700709	-0.116352639	0.07700709
3_177	SMDC	-0.051816785	-0.055211402	0.047599238	0.068582776	-0.133003572	0.009091221	0.021791395	0.152719357	0.037906379	0.116516393	0.01238392	-0.34968295	-9.86E-12	-0.171370239	-0.08381331	-0.03515188	-0.04512318	0.075551704	-0.151611828	0.290502987	-0.128737179	0.292060761	-0.048312403	0.292060761	0.048312403	0.290502987	0.128737179	0.075551704	0.151611828	-0.03515188	0.04512318	-0.171370239	0.08381331	-0.253563027	-0.056667382	-0.253563027	0.056667382	-0.229272679	-6.84E-12	-0.141995258	-0.064594314	-0.141995258	0.064594314	0.008510845	9.14E-15	0.070726746	-0.110483088	0.070726746
3_178	SMDC	-0.111442287	-0.148800308	-0.115435318	-0.058077934	-0.164170164	-0.111494756	-0.077965852	-0.009799572	0.037906379	0.150417945	-0.025356408	-0.36923199	2.75E-12	-0.177266122	-0.089521307	-0.032846597	-0.047891683	0.074287873	-0.152006162	0.269620936	-0.13836734	0.280010468	-0.04064815	0.280010468	0.04064815	0.269620936	0.13836734	0.074287873	0.152006162	-0.032846597	0.047891683	-0.177266122	0.089521307	-0.251057986	-0.058291722	-0.251057986	0.058291722	-0.226703534	1.63E-12	-0.138405958	-0.066132932	-0.138405958	0.066132932	0.01867589	-2.74E-13	0.072776432	-0.110927889	0.072776432
3_179	SMDC	0.014481421	0.1074878	-0.143917336	0.073062067	-0.010817887	-0.018034715	0.030238489	-0.070424194	-0.0574038	0.007317101	-0.064577121	-0.353820299	-3.73E-12	-0.170266077	-0.088931361	-0.030840378	-0.044035249	0.071533277	-0.157241526	0.285956582	-0.138789978	0.280768663	-0.040091777	0.280768663	0.040091777	0.285956582	0.138789978	0.071533277	0.157241526	-0.030840378	0.044035249	-0.170266077	0.088931361	-0.25776861	-0.060019768	-0.25776861	0.060019768	-0.221383007	-2.44E-12	-0.135420701	-0.062633296	-0.135420701	0.062633296	0.007933823	-2.08E-14	0.070997337	-0.115605327	0.070997337
3_18	Moledo	-0.014661115	0.035926483	0.018058382	-0.00252312	-0.023903888	-0.06232905	-0.066550842	-0.167216907	-0.240231893	-0.189852375	-0.03876775	-0.365616782	5.99E-13	-0.167872225	-0.097437017	-0.0327125	-0.046344854	0.077632748	-0.155990297	0.283320386	-0.127793527	0.276791149	-0.036870503	0.276791149	0.036870503	0.283320386	0.127793527	0.077632748	0.155990297	-0.0327125	0.046344854	-0.167872225	0.097437017	-0.260435067	-0.06415199	-0.260435067	0.06415199	-0.221152094	2.68E-13	-0.139019759	-0.064208775	-0.139019759	0.064208775	0.015389939	-1.69E-13	0.077161565	-0.113051943	0.077161565
3_180	SMDC	0.069935683	0.033301251	0.095136705	0.089682948	0.023722438	0.013994527	0.106816026	0.101426063	0.037906379	0.007317101	0.01238392	-0.357722428	3.83E-13	-0.172250205	-0.087813248	-0.048715691	-0.046569201	0.081409007	-0.150127406	0.274405738	-0.143044183	0.280029378	-0.041367582	0.280029378	0.041367582	0.274405738	0.143044183	0.081409007	0.150127406	-0.048715691	0.046569201	-0.172250205	0.087813248	-0.254320632	-0.056948815	-0.254320632	0.056948815	-0.218417003	2.40E-13	-0.140449974	-0.066648087	-0.140449974	0.066648087	0.005099575	-1.65E-13	0.081217419	-0.118354774	0.081217419
3_182	SMDC	-0.061889096	-0.108851422	0.066905986	-0.042102107	-0.075811748	0.031593205	0.021571984	-0.033685514	-0.017088342	0.097829698	0.059672323	-0.36352769	-2.63E-12	-0.177222287	-0.087620514	-0.031488718	-0.044178508	0.080685989	-0.144732038	0.280260764	-0.132544785	0.278903266	-0.034290808	0.278903266	0.034290809	0.280260764	0.132544785	0.080685989	0.144732038	-0.031488718	0.044178508	-0.177222287	0.087620514	-0.251015896	-0.06158719	-0.251015896	0.06158719	-0.249927612	-1.35E-12	-0.142382172	-0.062650216	-0.142382172	0.062650216	0.020506789	-8.04E-14	0.081780362	-0.10527967	0.081780362
3_183	SMDC	-0.132891378	-0.082009595	-0.133360053	-0.085193862	-0.154902257	-0.14788522	-0.112066315	0.047358841	-0.162764316	-0.031903612	-0.064577121	-0.370651859	5.29E-12	-0.172025859	-0.091879273	-0.030644876	-0.044701796	0.078610988	-0.142885001	0.27512757	-0.129209387	0.278046621	-0.050161936	0.278046621	0.050161936	0.27512757	0.129209387	0.078610988	0.142885001	-0.030644876	0.044701796	-0.172025859	0.091879273	-0.256955532	-0.06349343	-0.256955532	0.06349343	-0.230965582	3.22E-12	-0.136069521	-0.067932124	-0.136069521	0.067932124	0.017190924	-5.10E-13	0.081775155	-0.120684042	0.081775155
3_184	SMDC	-0.153755894	-0.102800365	-0.184837606	-0.222471981	-0.213602993	-0.093784369	-0.133937473	-0.009799572	-0.0574038	0.007317101	-0.025356408	-0.353435338	-8.52E-13	-0.1704109	-0.086398491	-0.031568993	-0.046987836	0.075021116	-0.153106963	0.282215927	-0.137531243	0.28378442	-0.039333751	0.28378442	0.039333751	0.282215927	0.137531243	0.075021116	0.153106963	-0.031568993	0.046987836	-0.1704109	0.086398491	-0.255617918	-0.057949036	-0.255617918	0.057949036	-0.227552104	-5.69E-13	-0.140426415	-0.065490916	-0.140426415	0.065490916	0.007223373	-1.44E-13	0.077018139	-0.119492759	0.077018139
3_185	SMDC	-0.138274413	-0.259896555	-0.079415667	0.040123257	-0.09059439	-0.032163235	-0.066496192	0.101426063	-0.0574038	0.116516393	-0.064577121	-0.349018877	2.53E-12	-0.173046915	-0.091677797	-0.037436712	-0.048896129	0.082683688	-0.154523539	0.276241792	-0.140224826	0.28484372	-0.043140974	0.28484372	0.043140974	0.276241792	0.140224826	0.082683688	0.154523539	-0.037436712	0.048896129	-0.173046915	0.091677797	-0.250456271	-0.059581909	-0.250456271	0.059581909	-0.222256037	1.54E-12	-0.147765433	-0.066016442	-0.147765433	0.066016442	0.014269893	-1.45E-13	0.07728945	-0.115654677	0.07728945
3_186	SMDC	-0.050021311	-0.125111942	-0.023190925	0.036984578	-0.047527034	0.001472376	-0.019874302	0.189458037	0.078221838	0.023721726	0.027923624	-0.352280741	-5.51E-12	-0.168753064	-0.091833549	-0.036078905	-0.041748782	0.084451575	-0.157256438	0.281460589	-0.135614808	0.284699329	-0.044331593	0.284699329	0.044331593	0.281460589	0.135614808	0.084451575	0.157256438	-0.036078905	0.041748782	-0.168753064	0.091833549	-0.256302683	-0.063061637	-0.256302683	0.063061637	-0.226811432	-3.34E-12	-0.140914752	-0.060943507	-0.140914752	0.060943507	0.000692392	2.03E-13	0.072738249	-0.105963682	0.072738249
3_187	SMDC	-0.048205643	-0.078722822	-0.002823221	0.030842448	0.017530468	0.06123069	0.033145937	0.047358841	0.037906379	0.045057429	-0.025356408	-0.351695053	3.50E-12	-0.171527633	-0.097191219	-0.033795086	-0.046806768	0.088520921	-0.159673701	0.28124912	-0.137429604	0.281249851	-0.037082088	0.281249851	0.037082088	0.28124912	0.137429604	0.088520921	0.159673701	-0.033795086	0.046806768	-0.171527633	0.097191219	-0.249642291	-0.062904195	-0.249642291	0.062904195	-0.221914958	2.13E-12	-0.143704219	-0.067855763	-0.143704219	0.067855763	0.006247293	-1.11E-13	0.072774731	-0.118772707	0.072774731
3_188	SMDC	-0.035332678	-0.062349288	0.047769421	0.026890765	-0.01422327	0.065726211	0.002872414	-0.098224036	-0.240231893	0.061462054	-0.22800975	-0.339243741	-1.05E-11	-0.168642217	-0.091590424	-0.048574749	-0.045548441	0.083536449	-0.154968739	0.295311716	-0.129481301	0.289019339	-0.041427862	0.289019339	0.041427863	0.295311716	0.129481301	0.083536449	0.154968739	-0.048574749	0.045548441	-0.168642217	0.091590424	-0.243435181	-0.060581472	-0.243435181	0.060581472	-0.22134832	-6.72E-12	-0.142341889	-0.068651595	-0.142341889	0.068651595	-0.004527189	2.58E-14	0.06906258	-0.114479075	0.06906258
3_189	SMDC	0.013768409	-0.02133656	0.031897247	0.07529421	0.126301311	-0.040737166	-0.01509599	0.047358841	-0.0574038	0.007317101	0.01238392	-0.350626852	1.28E-11	-0.168886004	-0.096518909	-0.040466028	-0.050113138	0.082709091	-0.157809267	0.265369837	-0.150386055	0.275603805	-0.052264958	0.275603805	0.052264958	0.265369837	0.150386055	0.082709091	0.157809267	-0.040466028	0.050113138	-0.168886004	0.096518909	-0.251499128	-0.065134126	-0.251499128	0.065134126	-0.222845273	8.06E-12	-0.138750278	-0.073451084	-0.138750278	0.073451084	0.010334569	-2.50E-13	0.07478968	-0.126830565	0.07478968
3_19	Moledo	-0.054295101	0.027047782	-0.047857009	0.020297535	-0.064973859	0.004163755	-0.021208063	0.047358841	-0.0574038	-0.031903612	-0.025356408	-0.353157654	-9.30E-13	-0.173805502	-0.093847452	-0.037330573	-0.043852611	0.08833852	-0.159916313	0.285935105	-0.130677014	0.274701489	-0.039964091	0.274701489	0.039964091	0.285935105	0.130677014	0.08833852	0.159916313	-0.037330573	0.043852611	-0.173805502	0.093847452	-0.259698151	-0.068151371	-0.259698151	0.068151371	-0.220324771	-6.35E-13	-0.13986599	-0.065609899	-0.13986599	0.065609899	0.007082759	-4.24E-14	0.070675153	-0.11037691	0.070675153
3_190	SMDC	0.132026842	0.165043365	0.071175023	0.171921046	0.098050844	0.144736708	0.078859176	0.047358841	0.037906379	-0.072725606	0.048751564	-0.347701335	2.91E-12	-0.170001562	-0.0888629	-0.03124753	-0.045991395	0.079472157	-0.156225001	0.277871141	-0.144463492	0.280394392	-0.039142958	0.280394392	0.039142958	0.277871141	0.144463492	0.079472157	0.156225001	-0.03124753	0.045991395	-0.170001562	0.0888629	-0.253826398	-0.060997738	-0.253826398	0.060997738	-0.229009725	1.41E-12	-0.144852861	-0.066862121	-0.144852861	0.066862121	0.006435136	-2.58E-13	0.080493596	-0.118033758	0.080493596
3_191	SMDC	-0.122824523	-0.16655488	-0.069514596	-0.090443218	-0.095798218	-0.02253416	-0.032167077	-0.134962715	0.037906379	-0.072725606	0.01238392	-0.359303395	7.23E-12	-0.173364439	-0.087269332	-0.028190417	-0.050856149	0.082704732	-0.157023329	0.274474912	-0.14127075	0.28061951	-0.053984018	0.28061951	0.053984018	0.274474912	0.14127075	0.082704732	0.157023329	-0.028190417	0.050856149	-0.173364439	0.087269332	-0.256502688	-0.060256064	-0.256502688	0.060256064	-0.226012161	4.49E-12	-0.135612367	-0.066594741	-0.135612367	0.066594741	0.012642824	-4.01E-13	0.075783011	-0.120073908	0.075783011
3_192	SMDC	-0.051622272	-0.055239809	-0.018800827	-0.042102107	-0.063591636	-0.007021632	-0.008436269	0.138164742	0.078221838	0.132921018	-0.03876775	-0.368264632	1.88E-14	-0.177114358	-0.08557827	-0.035868115	-0.047033094	0.077596804	-0.151826759	0.279311523	-0.135122217	0.277556821	-0.036033824	0.277556821	0.036033824	0.279311523	0.135122217	0.077596804	0.151826759	-0.035868115	0.047033094	-0.177114358	0.08557827	-0.256471453	-0.058867383	-0.256471453	0.058867383	-0.208289317	-4.28E-13	-0.140064867	-0.06544223	-0.140064867	0.06544223	0.01387984	-1.68E-13	0.078224115	-0.119647719	0.078224115
3_193	SMDC	-0.057736787	-0.092766836	-0.053227591	-0.042906973	-0.09059439	0.006356738	-0.009357578	-0.203955587	0.037906379	0.045057429	-0.064577121	-0.352836012	2.66E-12	-0.174533262	-0.091356608	-0.030512105	-0.047629908	0.081329794	-0.150829693	0.277220788	-0.1354309	0.285747948	-0.037256214	0.285747948	0.037256214	0.277220788	0.1354309	0.081329794	0.150829693	-0.030512105	0.047629908	-0.174533262	0.091356608	-0.261155138	-0.062495669	-0.261155138	0.062495669	-0.214715201	1.61E-12	-0.14143052	-0.070400678	-0.14143052	0.070400678	0.011916532	-1.13E-13	0.07546384	-0.118067216	0.07546384
3_194	SMDC	-0.107811054	-0.127041399	-0.149831014	-0.055533403	-0.09059439	-0.069268941	-0.100938604	-0.009799572	0.124917756	0.150417945	0.01238392	-0.350207588	-5.05E-12	-0.171870459	-0.093404701	-0.031008371	-0.047957932	0.080140992	-0.156053907	0.287274811	-0.128154484	0.285500175	-0.040160605	0.285500175	0.040160605	0.287274811	0.128154484	0.080140992	0.156053907	-0.031008371	0.047957932	-0.171870459	0.093404701	-0.252072479	-0.061407739	-0.252072479	0.061407739	-0.213561377	-3.14E-12	-0.142437149	-0.066723132	-0.142437149	0.066723132	-0.003925769	-8.86E-14	0.070490653	-0.117950176	0.070490653
3_195	VPAG	-0.148937264	-0.264314265	-0.115990118	0.010820295	-0.067648437	-0.076295757	-0.102488101	-0.033685514	0.078221838	-0.015498987	-0.004866198	-0.371761818	4.96E-12	-0.169498309	-0.093261908	-0.02967782	-0.041714874	0.077253676	-0.155594102	0.277945766	-0.139314433	0.275429244	-0.042472305	0.275429244	0.042472305	0.277945766	0.139314433	0.077253676	0.155594102	-0.02967782	0.041714874	-0.169498309	0.093261908	-0.25894744	-0.062331557	-0.25894744	0.062331557	-0.204625747	1.99E-12	-0.13863703	-0.07053161	-0.13863703	0.07053161	0.008065892	-3.08E-13	0.073093403	-0.115753602	0.073093403
3_197	SMDC	0.023958107	0.076612322	-0.029496117	0.051229833	0.058231809	0.011184333	0.044561503	0.138164742	0.245275923	0.166822569	0.059672323	-0.364885557	5.23E-12	-0.168850405	-0.091108164	-0.039345792	-0.045482802	0.074048355	-0.155026718	0.268493643	-0.145497384	0.288215949	-0.042220932	0.288215949	0.042220932	0.268493643	0.145497384	0.074048355	0.155026718	-0.039345792	0.045482802	-0.168850405	0.091108164	-0.256327854	-0.06029091	-0.256327854	0.06029091	-0.202603254	2.53E-12	-0.136237876	-0.064435165	-0.136237876	0.064435165	0.012555072	-3.20E-13	0.075626392	-0.11965209	0.075626392
3_198	SMDC	0.107295147	0.097631689	0.095220448	0.122200945	0.168419365	0.042268345	0.016830766	-0.098224036	0.078221838	0.097829698	-0.03876775	-0.356126955	6.04E-12	-0.178651929	-0.091669338	-0.030174159	-0.046213591	0.084896304	-0.150875655	0.26950746	-0.128736845	0.273945373	-0.043675583	0.273945373	0.043675583	0.26950746	0.128736845	0.084896304	0.150875655	-0.030174159	0.046213591	-0.178651929	0.091669338	-0.261166092	-0.062794363	-0.261166092	0.062794363	-0.224513412	3.83E-12	-0.141060818	-0.066655036	-0.141060818	0.066655036	0.013011465	-3.07E-13	0.082919677	-0.120497965	0.082919677
3_199	SMDC	0.079051045	0.09923041	0.149023154	0.06248171	0.088242887	0.085062161	0.049939925	-0.033685514	0.078221838	0.061462054	-0.03876775	-0.361295429	-4.49E-12	-0.176175295	-0.089927623	-0.032219001	-0.041282336	0.076170255	-0.142136762	0.28148088	-0.134864065	0.281928022	-0.027208267	0.281928022	0.027208267	0.28148088	0.134864065	0.076170255	0.142136762	-0.032219001	0.041282336	-0.176175295	0.089927623	-0.259726326	-0.061717314	-0.259726326	0.061717314	-0.224861199	-2.78E-12	-0.142391955	-0.066954888	-0.142391955	0.066954888	0.01486209	8.46E-14	0.077431203	-0.1089745	0.077431203
3_20	Moledo	-0.043851637	-0.188742795	-0.075553593	-0.036653044	-0.064973859	0.001965951	-0.03630787	-0.009799572	-0.162764316	-0.159736983	0.01238392	-0.368046443	-4.13E-12	-0.162176676	-0.091744189	-0.037913559	-0.048329681	0.080464124	-0.150939265	0.279269527	-0.127893108	0.285892863	-0.056287973	0.285892863	0.056287973	0.279269527	0.127893108	0.080464124	0.150939265	-0.037913559	0.048329681	-0.162176676	0.091744189	-0.261423627	-0.059813713	-0.261423627	0.059813713	-0.220199478	-2.47E-12	-0.136403343	-0.063530202	-0.136403343	0.063530202	0.013614281	1.33E-13	0.074675913	-0.109890161	0.074675913
3_200	SMDC	0.096991089	0.091211121	0.106325504	0.070838305	0.075994265	0.118604582	0.045331622	0.189458037	-0.017088342	0.166822569	0.059672323	-0.348587368	-5.65E-12	-0.170295335	-0.094596577	-0.033848615	-0.046598423	0.081549728	-0.15087642	0.289584211	-0.130802342	0.285345118	-0.046757197	0.285345118	0.046757197	0.289584211	0.130802342	0.081549728	0.15087642	-0.033848615	0.046598423	-0.170295335	0.094596577	-0.250272357	-0.056440306	-0.250272357	0.056440306	-0.242205517	-3.74E-12	-0.136485947	-0.068842505	-0.136485947	0.068842505	-0.001455238	-2.76E-14	0.075391405	-0.117545495	0.075391405
3_201	SMDC	0.106440519	0.096350869	0.129252273	0.019618006	-0.000825941	0.058992179	0.02393419	0.026939107	-0.017088342	-0.015498987	-0.03876775	-0.367244513	2.80E-12	-0.171435409	-0.091295614	-0.033809728	-0.047789551	0.081436972	-0.1507797	0.27328169	-0.138408511	0.281552963	-0.03860453	0.281552963	0.03860453	0.27328169	0.138408511	0.081436972	0.1507797	-0.033809728	0.047789551	-0.171435409	0.091295614	-0.259680326	-0.061647334	-0.259680326	0.061647334	-0.217588162	1.56E-12	-0.136841078	-0.071269257	-0.136841078	0.071269257	0.010492831	-1.51E-13	0.07934244	-0.110454899	0.07934244
3_202	SMDC	0.023586636	0.000592014	0.068054092	0.041279502	0.023588417	0.07544092	0.051853801	0.084097521	0.165233215	0.023721726	-0.004866198	-0.352372852	-1.75E-12	-0.169631058	-0.089098063	-0.034691835	-0.043843173	0.083642167	-0.1542294	0.288927136	-0.147344138	0.27223848	-0.0425248	0.27223848	0.0425248	0.288927136	0.147344138	0.083642167	0.1542294	-0.034691835	0.043843173	-0.169631058	0.089098063	-0.258598455	-0.058628626	-0.258598455	0.058628626	-0.225508051	-1.02E-12	-0.139809079	-0.065633801	-0.139809079	0.065633801	0.006007271	3.81E-14	0.078576517	-0.105614862	0.078576517
3_203	SMDC	-0.037897541	-0.060473466	0.066331438	0.000457508	0.105484694	0.037258942	0.04379079	-0.033685514	0.165233215	0.097829698	-0.07385907	-0.345725514	-3.03E-12	-0.167106676	-0.095233393	-0.039589657	-0.048651213	0.082950141	-0.160131872	0.288138992	-0.130852705	0.279817753	-0.041110105	0.279817753	0.041110105	0.288138992	0.130852705	0.082950141	0.160131872	-0.039589657	0.048651213	-0.167106676	0.095233393	-0.250593059	-0.061984626	-0.250593059	0.061984626	-0.223837233	-1.87E-12	-0.139887668	-0.067063243	-0.139887668	0.067063243	-0.000935237	4.26E-14	0.073840626	-0.122272685	0.073840626
3_204	SMDC	0.071110994	0.037626875	0.087935462	-0.013025843	-0.000825941	0.066945723	0.086061233	0.026939107	-0.122448857	0.023721726	0.027923624	-0.371201595	1.44E-11	-0.167508884	-0.091061486	-0.030220736	-0.049051872	0.088110594	-0.154841038	0.263236001	-0.143267487	0.273555195	-0.046275134	0.273555195	0.046275134	0.263236001	0.143267487	0.088110594	0.154841038	-0.030220736	0.049051872	-0.167508884	0.091061487	-0.258208769	-0.059733027	-0.258208769	0.059733027	-0.231886856	8.96E-12	-0.138665419	-0.06539611	-0.138665419	0.06539611	0.02854659	-1.45E-12	0.084107575	-0.121600875	0.084107575
3_205	SMDC	-0.078826548	-0.062724874	-0.05772121	-0.025165597	0.047420893	-0.003092353	-0.048632274	0.138164742	0.078221838	0.166822569	-0.03876775	-0.354487703	1.51E-12	-0.172782739	-0.09413801	-0.029743897	-0.047741734	0.081462172	-0.153046922	0.277702403	-0.13458221	0.28142774	-0.042467458	0.28142774	0.042467458	0.277702403	0.13458221	0.081462172	0.153046922	-0.029743897	0.047741734	-0.172782739	0.09413801	-0.259450712	-0.059907542	-0.259450712	0.059907542	-0.227029694	1.07E-12	-0.136832324	-0.06735355	-0.136832324	0.06735355	0.009554302	-1.36E-13	0.076886373	-0.11577904	0.076886373
3_207	SMDC	-0.030222604	-0.077102723	0.067480204	-0.037454538	0.063593752	0.020164509	-0.008436269	-0.033685514	0.078221838	0.132921018	-0.07385907	-0.355991901	-5.82E-12	-0.173349785	-0.091612401	-0.033449244	-0.047104457	0.079938985	-0.150498381	0.285520597	-0.127271197	0.291889628	-0.031373417	0.291889628	0.031373417	0.285520597	0.127271197	0.079938985	0.150498381	-0.033449244	0.047104457	-0.173349785	0.091612401	-0.254829205	-0.06088241	-0.254829205	0.06088241	-0.207610476	-3.58E-12	-0.14947525	-0.06992024	-0.14947525	0.06992024	0.012763903	1.62E-13	0.073601708	-0.109812373	0.073601708
3_208	SMDC	-0.060473667	-0.082452373	-0.039667851	-0.008511162	-0.090259884	-0.02356187	0.001264697	-0.098224036	0.078221838	-0.015498987	-0.004866198	-0.351629714	1.21E-12	-0.172835647	-0.091054056	-0.03703497	-0.044465985	0.08700979	-0.152742029	0.276155724	-0.136254966	0.287965017	-0.048618709	0.287965017	0.048618709	0.276155724	0.136254966	0.08700979	0.152742029	-0.03703497	0.044465985	-0.172835647	0.091054056	-0.257622547	-0.06169273	-0.257622547	0.06169273	-0.219338204	7.36E-13	-0.141631876	-0.065684446	-0.141631876	0.065684446	0.016432568	-3.08E-13	0.079425305	-0.116425756	0.079425306
3_209	SMDC	-0.06940411	-0.054121866	-0.053825101	-0.072049183	0.00296913	0.032855034	-0.025642756	0.084097521	0.165233215	-0.056320982	-0.004866198	-0.36436958	1.07E-11	-0.174139586	-0.090791505	-0.028995805	-0.049775339	0.080544057	-0.158201885	0.264489612	-0.139448361	0.275436544	-0.036098949	0.275436544	0.036098949	0.264489612	0.139448361	0.080544057	0.158201885	-0.028995805	0.049775339	-0.174139586	0.090791505	-0.257584358	-0.05885147	-0.257584358	0.05885147	-0.229869883	6.62E-12	-0.137733652	-0.069183291	-0.137733652	0.069183291	0.016528472	-1.02E-12	0.077176268	-0.122700541	0.077176268
3_21	Moledo	0.024886182	0.058807697	0.018058382	0.019618006	0.05284096	0.002122782	-0.049478298	-0.033685514	-0.017088342	-0.289935833	-0.03876775	-0.354027462	-4.59E-12	-0.178883126	-0.091612172	-0.038638188	-0.053220389	0.079466588	-0.15517106	0.282892824	-0.130732587	0.286169692	-0.047342516	0.286169692	0.047342516	0.282892824	0.130732587	0.079466588	0.15517106	-0.038638188	0.053220389	-0.178883126	0.091612172	-0.249774449	-0.064469421	-0.249774449	0.064469421	-0.210365879	-2.84E-12	-0.138371906	-0.069949587	-0.138371906	0.069949587	-0.000810752	6.43E-14	0.064553669	-0.114544904	0.064553669
3_211	SMDC	-0.067978012	-0.12084278	-0.004510432	0.023988005	-0.051519055	0.034744799	-0.004787369	-0.033685514	-0.017088342	-0.015498987	-0.03876775	-0.362530102	6.47E-12	-0.177931909	-0.086757859	-0.026086212	-0.04495866	0.078058358	-0.145336125	0.268710562	-0.14648898	0.27908659	-0.048297191	0.27908659	0.048297191	0.268710562	0.14648898	0.078058358	0.145336125	-0.026086212	0.04495866	-0.177931909	0.086757859	-0.257928764	-0.057882084	-0.257928764	0.057882084	-0.220346925	3.78E-12	-0.143167481	-0.066367196	-0.143167481	0.066367196	0.014348726	-4.92E-13	0.076453957	-0.119159868	0.076453957
3_212	SMDC	0.057382507	0.105442809	0.0007546	-0.036653044	0.015976466	-0.05986264	0.025698922	0.101426063	0.037906379	0.045057429	0.048751564	-0.360387002	2.48E-12	-0.174337786	-0.092739848	-0.031840518	-0.048092969	0.081478758	-0.153903014	0.275773883	-0.134949208	0.282146359	-0.032365469	0.282146359	0.032365469	0.275773883	0.134949208	0.081478758	0.153903014	-0.031840518	0.048092969	-0.174337786	0.092739848	-0.259873366	-0.061617267	-0.259873366	0.061617267	-0.223878835	1.50E-12	-0.136051465	-0.064120293	-0.136051465	0.064120293	0.010929668	-6.96E-14	0.082127494	-0.112732321	0.082127494
3_213	SMDC	0.079999505	0.147206019	0.019456181	0.028508724	0.113687268	0.017250092	0.036913027	-0.009799572	0.037906379	0.150417945	0.01238392	-0.355944954	1.20E-11	-0.172841669	-0.093754089	-0.02937844	-0.045287683	0.086144436	-0.155844658	0.261557099	-0.149436499	0.273382936	-0.026988273	0.273382936	0.026988273	0.261557099	0.149436499	0.086144436	0.155844658	-0.02937844	0.045287683	-0.172841669	0.093754089	-0.257637478	-0.064443356	-0.257637478	0.064443356	-0.230412588	7.57E-12	-0.135784442	-0.067833239	-0.135784442	0.067833239	0.009309607	-1.42E-13	0.083562917	-0.126313252	0.083562917
3_214	SMDC	-0.022361508	-0.028332314	-0.045716826	-0.068321301	-0.031803322	-0.01188085	-0.02257139	-0.070424194	0.037906379	0.007317101	-0.064577121	-0.358891844	4.46E-12	-0.169774466	-0.09155511	-0.032434134	-0.047603643	0.086701944	-0.154073568	0.270948333	-0.137195617	0.285220506	-0.041695211	0.285220506	0.041695211	0.270948333	0.137195617	0.086701944	0.154073568	-0.032434134	0.047603643	-0.169774466	0.09155511	-0.258621401	-0.060580008	-0.258621401	0.060580008	-0.228158883	2.75E-12	-0.13441029	-0.070735243	-0.13441029	0.070735243	0.011029944	-1.38E-13	0.076169617	-0.119175618	0.076169617
3_215	SMDC	0.000304423	-0.029503045	0.002284042	-0.004748497	0.042071577	-0.037298767	-0.01374281	0.101426063	0.037906379	0.007317101	0.083842884	-0.36501054	3.04E-12	-0.174175136	-0.089117893	-0.027947185	-0.045677856	0.082152187	-0.151999461	0.271217983	-0.125996694	0.280117567	-0.040583513	0.280117567	0.040583513	0.271217983	0.125996694	0.082152187	0.151999461	-0.027947185	0.045677856	-0.174175136	0.089117894	-0.261518808	-0.06042263	-0.261518808	0.06042263	-0.225381696	1.86E-12	-0.138369345	-0.068696999	-0.138369345	0.068696999	0.010258234	-8.79E-14	0.080395323	-0.117559368	0.080395323
3_216	SMDC	-0.038764485	-0.033415414	-0.09838945	-0.027962735	0.028341384	0.046609019	-0.066852635	0.101426063	-0.162764316	0.045057429	-0.064577121	-0.364670846	2.11E-12	-0.173528146	-0.091896068	-0.037372935	-0.047581457	0.084031874	-0.159141047	0.278386785	-0.141736946	0.279735019	-0.030007691	0.279735019	0.030007691	0.278386785	0.141736946	0.084031874	0.159141047	-0.037372935	0.047581457	-0.173528146	0.091896068	-0.253869578	-0.060935991	-0.253869578	0.060935991	-0.218481779	1.28E-12	-0.134444188	-0.06233636	-0.134444188	0.06233636	0.016548384	-9.24E-14	0.069924503	-0.113000648	0.069924503
3_217	SUBPOR	-0.059463872	-0.029111368	-0.081422122	-0.073650464	0.047420893	-0.046504846	-0.01946354	0.084097521	-0.122448857	0.061462054	-0.004866198	-0.373846165	6.92E-12	-0.175660061	-0.089209698	-0.031870641	-0.050596212	0.07696336	-0.147291428	0.270980129	-0.140976768	0.282568854	-0.044365233	0.282568854	0.044365233	0.270980129	0.140976768	0.07696336	0.147291428	-0.031870641	0.050596212	-0.175660061	0.089209698	-0.256909116	-0.063060331	-0.256909116	0.063060331	-0.21405724	3.58E-12	-0.134482766	-0.065932239	-0.134482766	0.065932239	0.021149819	-7.44E-13	0.076554565	-0.116954229	0.076554565
3_218	SUBPOR	0.069870189	0.098271484	0.028856327	0.058277079	-0.059551227	-0.047870967	-0.008842525	-0.033685514	0.078221838	0.023721726	0.059672323	-0.371615819	-4.57E-12	-0.162409153	-0.092172736	-0.027561713	-0.045694204	0.072234481	-0.155097559	0.282483302	-0.128714528	0.279287703	-0.034888794	0.279287703	0.034888794	0.282483302	0.128714528	0.072234481	0.155097559	-0.027561713	0.045694204	-0.162409153	0.092172736	-0.26545032	-0.057554195	-0.26545032	0.057554195	-0.230812675	-2.82E-12	-0.1303214	-0.0647596	-0.1303214	0.0647596	0.002820024	1.26E-13	0.070496214	-0.105830702	0.070496214
3_219	SUBPOR	-0.098991455	-0.141234823	-0.042867853	-0.049896378	-0.03761615	-0.10627659	-0.05244503	0.026939107	-0.240231893	0.023721726	0.027923624	-0.357594017	-5.42E-13	-0.168654902	-0.092104555	-0.030504179	-0.048014925	0.07890087	-0.152821947	0.277662041	-0.140767706	0.282857985	-0.047117096	0.282857985	0.047117096	0.277662041	0.140767706	0.07890087	0.152821947	-0.030504179	0.048014925	-0.168654902	0.092104555	-0.259970594	-0.058403851	-0.259970594	0.058403851	-0.225828359	-3.00E-13	-0.136685696	-0.067123865	-0.136685696	0.067123865	0.007703307	-7.04E-14	0.077639223	-0.1141573	0.077639223
3_22	Moledo	-0.089256906	-0.174197084	-0.041450153	-0.04793843	-0.225609829	-0.027620354	-0.077965852	-0.134962715	0.037906379	0.007317101	0.01238392	-0.364817566	5.26E-12	-0.171969253	-0.093593735	-0.034248905	-0.048410614	0.075405987	-0.159308553	0.270792787	-0.137400191	0.280523504	-0.041293626	0.280523504	0.041293626	0.270792787	0.137400191	0.075405987	0.159308553	-0.034248905	0.048410614	-0.171969253	0.093593735	-0.256694036	-0.065524445	-0.256694036	0.065524445	-0.226895158	3.24E-12	-0.136012105	-0.069675465	-0.136012105	0.069675465	0.016746279	-2.46E-13	0.080409555	-0.111244941	0.080409555
3_220	SUBPOR	-0.067978012	-0.121121514	0.046011436	-0.019077298	-0.156879571	-0.025565209	-0.070432668	-0.033685514	-0.122448857	-0.015498987	-0.004866198	-0.350431168	3.38E-12	-0.172078693	-0.093241373	-0.034066395	-0.046924514	0.081298845	-0.150638558	0.274826785	-0.139695809	0.27942336	-0.036992172	0.27942336	0.036992172	0.274826785	0.139695809	0.081298845	0.150638558	-0.034066395	0.046924514	-0.172078693	0.093241373	-0.255491701	-0.061753733	-0.255491701	0.061753733	-0.225392244	2.27E-12	-0.143576847	-0.067996286	-0.143576847	0.067996286	0.008404868	-2.10E-13	0.078224984	-0.121713888	0.078224984
3_221	SUBPOR	-0.036515644	-0.066865667	0.045424754	-0.039001329	-0.055527077	-0.020896978	-0.001555043	0.026939107	-0.017088342	-0.056320982	-0.004866198	-0.362181933	4.08E-12	-0.170442518	-0.090925051	-0.023017464	-0.045608836	0.091173138	-0.149242681	0.265972366	-0.138361795	0.277838299	-0.036496493	0.277838299	0.036496493	0.265972366	0.138361795	0.091173138	0.149242681	-0.023017464	0.045608836	-0.170442518	0.090925051	-0.267317374	-0.057311281	-0.267317374	0.057311281	-0.239456144	2.91E-12	-0.143420474	-0.067428364	-0.143420474	0.067428364	0.011313111	-3.06E-13	0.082541859	-0.104992892	0.082541859
3_223	SUBPOR	-0.008311888	-0.018632501	-0.018175241	0.016694027	0.027292125	-0.056796532	0.006080115	0.084097521	-0.122448857	-0.015498987	-0.03876775	-0.340125482	-6.02E-12	-0.165790523	-0.096417557	-0.042155248	-0.050067295	0.07207182	-0.153875949	0.29046798	-0.138086444	0.285501156	-0.044295143	0.285501156	0.044295143	0.29046798	0.138086444	0.07207182	0.153875949	-0.042155248	0.050067295	-0.165790523	0.096417557	-0.251687643	-0.057719494	-0.251687643	0.057719494	-0.224139681	-3.78E-12	-0.133775954	-0.067551023	-0.133775954	0.067551023	-0.003486849	8.45E-14	0.066758904	-0.122398394	0.066758904
3_224	SUBPOR	-0.086470423	-0.021151847	-0.128481606	-0.042102107	-0.181627741	-0.008992075	-0.049055197	-0.033685514	-0.122448857	-0.189852375	0.059672323	-0.369936854	2.05E-12	-0.169913963	-0.084393647	-0.021953033	-0.04487812	0.078867021	-0.147692908	0.279135499	-0.136909119	0.282722495	-0.040290805	0.282722495	0.040290805	0.279135499	0.136909119	0.078867021	0.147692908	-0.021953033	0.04487812	-0.169913963	0.084393647	-0.258383947	-0.059178449	-0.258383947	0.059178449	-0.231625293	1.27E-12	-0.139843647	-0.066576048	-0.139843647	0.066576048	0.015914739	-3.47E-13	0.079926579	-0.116007115	0.079926579
3_225	SUBPOR	0.050528612	0.116649695	-0.042867853	-0.020595901	0.032822093	0.051593871	0.051853801	0.189458037	0.078221838	0.023721726	0.027923624	-0.36156379	5.19E-12	-0.174300275	-0.090268615	-0.030499686	-0.042677711	0.086053564	-0.157247691	0.266497643	-0.139501611	0.273604607	-0.035645811	0.273604607	0.035645811	0.266497643	0.139501611	0.086053564	0.157247691	-0.030499686	0.042677711	-0.174300275	0.090268615	-0.262606258	-0.058362196	-0.262606258	0.058362196	-0.229092926	3.32E-12	-0.138549424	-0.06420202	-0.138549424	0.06420202	0.00845413	-2.01E-13	0.081308808	-0.112031051	0.081308808
3_226	SUBPOR	-0.069811941	-0.081303608	-0.162575818	-0.101272042	0.065374696	-0.098337176	-0.058832108	-0.033685514	-0.017088342	0.023721726	0.027923624	-0.355932344	1.13E-11	-0.172309315	-0.091222429	-0.035723027	-0.049650335	0.088358144	-0.16060352	0.260234301	-0.150226665	0.284640797	-0.037270439	0.284640797	0.037270439	0.260234301	0.150226665	0.088358144	0.16060352	-0.035723027	0.049650335	-0.172309315	0.091222429	-0.250408295	-0.05891372	-0.250408295	0.05891372	-0.221090693	6.80E-12	-0.142562389	-0.067554876	-0.142562389	0.067554876	0.010129765	-7.07E-13	0.079858359	-0.120987238	0.079858359
3_227	SUBPOR	-0.063914618	-0.074818748	-0.005745	-0.051462549	-0.06561798	0.004720186	-0.026056065	-0.167216907	-0.122448857	0.023721726	-0.004866198	-0.357432682	4.21E-12	-0.173894345	-0.088818798	-0.037889161	-0.046277346	0.079397733	-0.155381702	0.272664904	-0.145503549	0.277291983	-0.038197895	0.277291983	0.038197895	0.272664904	0.145503549	0.079397733	0.155381702	-0.037889161	0.046277346	-0.173894345	0.088818798	-0.253405777	-0.057481083	-0.253405777	0.057481083	-0.221566185	2.53E-12	-0.139734381	-0.061680575	-0.139734381	0.061680575	0.021022448	-6.37E-13	0.079383122	-0.117309742	0.079383122
3_228	SUBPOR	-0.13164829	-0.224227835	0.007142567	-0.117883719	-0.109148168	-0.063716975	-0.061398405	-0.033685514	0.078221838	0.061462054	-0.004866198	-0.36565172	5.26E-12	-0.172981447	-0.096701707	-0.030726928	-0.047901197	0.081296439	-0.146248665	0.269029508	-0.135657505	0.28110231	-0.035427596	0.28110231	0.035427596	0.269029508	0.135657505	0.081296439	0.146248665	-0.030726928	0.047901197	-0.172981447	0.096701707	-0.264345371	-0.065525634	-0.264345371	0.065525634	-0.232466687	3.36E-12	-0.133036375	-0.072668038	-0.133036375	0.072668038	0.018927823	-6.62E-13	0.08108562	-0.113106515	0.08108562
3_229	SUBPOR	0.025998735	0.01494549	-0.010078031	-0.005512659	0.083011838	0.044763668	-0.0031699	-0.098224036	0.078221838	-0.056320982	-0.03876775	-0.365908409	-1.19E-13	-0.168747959	-0.086423516	-0.028886946	-0.046701095	0.075436083	-0.151204597	0.273457804	-0.132874961	0.280516567	-0.034493415	0.280516567	0.034493415	0.273457804	0.132874961	0.075436083	0.151204597	-0.028886946	0.046701095	-0.168747959	0.086423516	-0.260465635	-0.058872598	-0.260465635	0.058872598	-0.234626163	3.73E-14	-0.137842771	-0.066728962	-0.137842771	0.066728962	0.009518282	-5.07E-14	0.079983261	-0.113180003	0.079983261
3_230	SUBPOR	0.035038553	-0.031657287	0.064605813	0.022533459	0.010516336	0.065726211	0.074912846	0.026939107	-0.017088342	0.00430364	0.059672323	-0.371365938	5.47E-12	-0.174254499	-0.093170131	-0.031898093	-0.045137755	0.086314089	-0.150639232	0.265547518	-0.140541897	0.281554969	-0.034513341	0.281554969	0.034513341	0.265547518	0.140541897	0.086314089	0.150639232	-0.031898093	0.045137755	-0.174254499	0.093170131	-0.261918006	-0.058675301	-0.261918006	0.058675301	-0.224623873	3.23E-12	-0.134154679	-0.065428109	-0.134154679	0.065428109	0.008693146	-1.88E-13	0.086079288	-0.113995856	0.086079288
3_231	SUBPOR	0.106782458	0.117277441	0.129252273	0.045556059	0.029138848	0.046008998	0.049173348	0.026939107	-0.017088342	0.097829698	0.027923624	-0.351944699	-4.23E-12	-0.165346657	-0.090633339	-0.035619137	-0.045556439	0.076008887	-0.154466931	0.283893588	-0.133710963	0.280567324	-0.035663064	0.280567324	0.035663064	0.283893588	0.133710963	0.076008887	0.154466931	-0.035619137	0.045556439	-0.165346657	0.090633339	-0.260717788	-0.06122502	-0.260717788	0.061225019	-0.231842159	-2.69E-12	-0.131903556	-0.063955753	-0.131903556	0.063955753	0.004731816	1.78E-14	0.072461562	-0.116708008	0.072461562
3_232	SUBPOR	0.033936017	0.031833708	0.066331438	0.069450379	0.081262056	0.045386527	0.06212591	-0.033685514	0.078221838	0.023721726	-0.03876775	-0.367170844	4.28E-13	-0.174015641	-0.088879441	-0.031557314	-0.047931065	0.083216258	-0.151859116	0.285200092	-0.128758307	0.277396475	-0.036590549	0.277396475	0.036590549	0.285200092	0.128758307	0.083216258	0.151859116	-0.031557314	0.047931065	-0.174015641	0.088879441	-0.257555935	-0.05962051	-0.257555935	0.05962051	-0.223626064	1.86E-13	-0.139420026	-0.066904276	-0.139420026	0.066904276	0.016430213	-1.81E-13	0.080381208	-0.113508118	0.080381208
3_233	SUBPOR	0.096473088	0.156956643	0.046011436	0.068060525	0.103773829	0.018246963	-0.033941559	0.026939107	0.165233215	0.132921018	0.027923624	-0.364754242	9.24E-12	-0.166003578	-0.093628642	-0.030363177	-0.04409639	0.07710099	-0.156297533	0.264847276	-0.156495819	0.278883219	-0.039164174	0.278883219	0.039164174	0.264847276	0.156495819	0.07710099	0.156297533	-0.030363177	0.04409639	-0.166003578	0.093628642	-0.267540362	-0.063036038	-0.267540362	0.063036038	-0.222099353	5.53E-12	-0.126137847	-0.064570499	-0.126137847	0.064570499	0.003312746	-1.09E-13	0.076469878	-0.11633662	0.076469878
3_234	SUBPOR	0.090757302	0.078244975	0.054189052	0.056871597	0.174819387	0.033485353	-0.003978308	-0.098224036	-0.122448857	0.061462054	0.059672323	-0.355751883	-4.09E-13	-0.172733698	-0.086526111	-0.02835116	-0.048423001	0.073499934	-0.151371699	0.271958577	-0.146494593	0.294350697	-0.047377567	0.294350697	0.047377567	0.271958577	0.146494593	0.073499934	0.151371699	-0.02835116	0.048423001	-0.172733698	0.086526111	-0.260099832	-0.05439391	-0.260099832	0.05439391	-0.224561452	-2.15E-13	-0.133055007	-0.065936604	-0.133055007	0.065936604	7.64E-05	6.50E-14	0.071461897	-0.111630343	0.071461897
3_235	SUBPOR	-0.100041986	-0.161760995	-0.045435249	-0.028223703	-0.061569391	-0.074890276	-0.030198573	-0.033685514	-0.122448857	-0.056320982	-0.03876775	-0.359990991	2.92E-12	-0.1751144	-0.092971823	-0.03409528	-0.044771468	0.077988065	-0.14835862	0.276524923	-0.14578647	0.285254949	-0.041988508	0.285254949	0.041988508	0.276524923	0.14578647	0.077988065	0.14835862	-0.03409528	0.044771468	-0.1751144	0.092971823	-0.256130828	-0.062853779	-0.256130828	0.062853779	-0.221664299	1.70E-12	-0.137116014	-0.065209751	-0.137116014	0.065209751	0.02603452	-6.83E-13	0.076232329	-0.11174177	0.076232329
3_236	SUBPOR	-0.103390713	-0.090274105	-0.144507133	-0.085193862	-0.109808955	-0.109648033	-0.169641693	-0.070424194	0.037906379	-0.031903612	0.01238392	-0.352514964	-7.69E-12	-0.174758317	-0.083573074	-0.033945301	-0.043438491	0.081800405	-0.152841751	0.286273108	-0.132255798	0.283353103	-0.037164244	0.283353103	0.037164244	0.286273108	0.132255798	0.081800405	0.152841751	-0.033945301	0.043438491	-0.174758317	0.083573074	-0.253569519	-0.05930542	-0.253569519	0.05930542	-0.231166175	-5.08E-12	-0.148909967	-0.060178995	-0.148909967	0.060178995	0.007803207	1.46E-13	0.078623344	-0.107197493	0.078623344
3_237	SUBPOR	0.102279493	0.188551436	0.041739846	0.060695411	0.060090082	0.10435175	0.051682742	0.047358841	-0.162764316	0.045057429	0.01238392	-0.357463393	-4.90E-13	-0.169798113	-0.088898082	-0.03257153	-0.046738685	0.079350127	-0.151833594	0.277682437	-0.135026518	0.290113462	-0.044274647	0.290113462	0.044274647	0.277682437	0.135026518	0.079350127	0.151833594	-0.03257153	0.046738685	-0.169798113	0.088898082	-0.25637894	-0.055806741	-0.25637894	0.055806741	-0.227528947	-4.78E-13	-0.138090923	-0.063706737	-0.138090923	0.063706737	0.007861042	-8.07E-14	0.082287889	-0.114058186	0.082287889
3_238	SUBPOR	0.027932951	0.042790373	0.051971361	-0.032919374	-0.039993376	0.018873908	0.034435428	-0.009799572	0.037906379	-0.115285221	0.01238392	-0.33354104	-1.21E-11	-0.174307953	-0.084661064	-0.041092017	-0.045180722	0.074398276	-0.149158006	0.292328568	-0.133576007	0.295953123	-0.046973334	0.295953123	0.046973335	0.292328568	0.133576007	0.074398276	0.149158006	-0.041092017	0.045180722	-0.174307953	0.084661064	-0.253231459	-0.054708138	-0.253231459	0.054708138	-0.224414923	-8.54E-12	-0.14458283	-0.064201505	-0.14458283	0.064201505	0.00014171	-2.66E-13	0.07170912	-0.107790689	0.07170912
3_239	SUBPOR	-0.048774957	-0.031457316	-0.041450153	0.010830008	-0.01562174	-0.045917034	-0.01746847	-0.070424194	-0.0574038	-0.072725606	0.01238392	-0.356426563	2.10E-12	-0.173291032	-0.090408404	-0.020069064	-0.041349836	0.080393071	-0.155159646	0.275643244	-0.147597053	0.279678953	-0.040043612	0.279678953	0.040043612	0.275643244	0.147597053	0.080393071	0.155159646	-0.020069064	0.041349836	-0.173291032	0.090408404	-0.258353971	-0.0609276	-0.258353971	0.0609276	-0.231434774	1.23E-12	-0.137034696	-0.064873023	-0.137034696	0.064873023	-0.003144769	-1.30E-13	0.07887863	-0.114293786	0.07887863
3_240	SUBPOR	0.073301556	0.03476699	0.077337641	0.002471751	0.03751576	0.042391828	0.074535513	0.152719357	0.037906379	0.081425073	0.048751564	-0.370139437	5.96E-12	-0.173530671	-0.091518952	-0.030301726	-0.039260585	0.081781091	-0.150728336	0.269597309	-0.142581527	0.276265614	-0.041169689	0.276265614	0.041169689	0.269597309	0.142581527	0.081781091	0.150728336	-0.030301726	0.039260585	-0.173530671	0.091518952	-0.257026101	-0.059507335	-0.257026101	0.059507335	-0.236130648	3.69E-12	-0.133925311	-0.069696643	-0.133925311	0.069696643	0.013745468	-1.34E-13	0.082001315	-0.111284715	0.082001315
3_241	SUBPOR	-0.032208313	-0.003297307	0.025447212	-0.056804859	-0.14024998	-0.082348795	-0.016790044	-0.009799572	0.037906379	0.150417945	0.01238392	-0.360094975	8.25E-13	-0.165492706	-0.090151721	-0.037861581	-0.04596639	0.081480634	-0.15713153	0.278154429	-0.14777314	0.281331458	-0.031981017	0.281331458	0.031981017	0.278154429	0.14777314	0.081480634	0.15713153	-0.037861581	0.04596639	-0.165492706	0.090151721	-0.256888981	-0.06564762	-0.256888981	0.06564762	-0.226859041	4.63E-13	-0.133824394	-0.065257778	-0.133824394	0.065257778	0.00845668	-9.28E-14	0.076476566	-0.112629829	0.076476566
3_242	SUBPOR	-0.049724535	-0.129196108	-0.068420504	-0.003541497	-0.009221718	0.014537858	-0.012729125	0.047358841	0.037906379	-0.031903612	0.01238392	-0.35792561	2.24E-12	-0.177795633	-0.09208315	-0.040143647	-0.043368753	0.087674477	-0.155378878	0.271315163	-0.138699238	0.279919697	-0.041713051	0.279919697	0.041713051	0.271315163	0.138699238	0.087674477	0.155378878	-0.040143647	0.043368753	-0.177795633	0.09208315	-0.247551854	-0.066558654	-0.247551854	0.066558654	-0.215252887	1.36E-12	-0.142808845	-0.067318286	-0.142808845	0.067318286	0.001981106	-1.10E-13	0.081946387	-0.114465022	0.081946387
3_243	SUBPOR	0.034067402	0.019640341	-0.01674456	0.062955299	0.057109454	0.021574423	0.043734838	0.047358841	-0.280547352	0.007317101	-0.025356408	-0.362419743	1.61E-12	-0.175818366	-0.09326473	-0.034045603	-0.041806805	0.082165767	-0.150122696	0.272693795	-0.132916387	0.278751556	-0.047155278	0.278751556	0.047155278	0.272693795	0.132916387	0.082165767	0.150122696	-0.034045603	0.041806805	-0.175818366	0.09326473	-0.259407495	-0.062168554	-0.259407495	0.062168554	-0.229198561	9.11E-13	-0.133740142	-0.063565997	-0.133740142	0.063565997	0.010408812	-5.85E-14	0.079878378	-0.112829173	0.079878378
3_244	SUBPOR	-0.101788149	-0.138732374	-0.124646667	-0.097043902	-0.171646834	-0.012996921	-0.057979462	-0.009799572	-0.0574038	-0.072725606	-0.064577121	-0.355663622	-5.14E-12	-0.171402841	-0.092509984	-0.037102553	-0.041775196	0.08049652	-0.147682541	0.285348466	-0.135796348	0.286213121	-0.040757289	0.286213121	0.040757289	0.285348466	0.135796348	0.08049652	0.147682541	-0.037102553	0.041775196	-0.171402841	0.092509984	-0.257122882	-0.061232734	-0.257122882	0.061232734	-0.222402814	-3.27E-12	-0.140474109	-0.066849425	-0.140474109	0.066849425	0.023573339	3.60E-13	0.074656141	-0.106095432	0.074656141
3_245	SUBPOR	-0.077076009	-0.049219773	-0.088857559	-0.118463731	-0.094060598	-0.110878803	-0.087018965	-0.070424194	0.204960464	0.007317101	0.083842884	-0.37398997	3.15E-12	-0.16813176	-0.091479429	-0.031879118	-0.046325402	0.07489476	-0.154218864	0.27583543	-0.132603083	0.279325314	-0.034814645	0.279325314	0.034814645	0.27583543	0.132603083	0.07489476	0.154218864	-0.031879118	0.046325402	-0.16813176	0.091479429	-0.262935028	-0.05550246	-0.262935028	0.05550246	-0.227036051	1.79E-12	-0.127441694	-0.063329699	-0.127441694	0.063329699	0.017027447	-4.42E-13	0.073178313	-0.116567245	0.073178313
3_246	SUBPOR	-0.047067987	-0.025994954	-0.047857009	-0.072189778	-0.010817887	-0.009096108	-0.003986635	-0.070424194	0.124917756	-0.115285221	-0.105399116	-0.359824439	-2.24E-12	-0.177893122	-0.087607684	-0.031310762	-0.040640403	0.092251404	-0.153442805	0.281275184	-0.135465032	0.280406854	-0.039013499	0.280406854	0.039013499	0.281275184	0.135465032	0.092251404	0.153442805	-0.031310762	0.040640403	-0.177893122	0.087607684	-0.262472015	-0.057892893	-0.262472015	0.057892893	-0.219838193	-1.39E-12	-0.137732944	-0.061620517	-0.137732944	0.061620517	0.00549245	-5.17E-14	0.08279178	-0.10765958	0.08279178
3_247	SUBPOR	-0.049914558	-0.070552842	0.028429322	-0.04667819	-0.039993376	-0.010209074	-0.002648394	-0.009799572	0.037906379	0.081425073	-0.064577121	-0.344518385	-3.39E-12	-0.173641148	-0.093754619	-0.038405472	-0.047564506	0.070926356	-0.153933182	0.28772953	-0.140911537	0.290290178	-0.047826891	0.290290178	0.047826891	0.28772953	0.140911537	0.070926356	0.153933182	-0.038405472	0.047564506	-0.173641148	0.093754619	-0.25122655	-0.059134571	-0.25122655	0.059134571	-0.202149919	-1.87E-12	-0.14106809	-0.070150659	-0.14106809	0.070150659	0.002125548	-2.04E-13	0.068777732	-0.118785188	0.068777732
3_248	SUBPOR	-0.023471386	-0.123603493	0.06736368	0.013205306	0.054119915	0.073595608	0.046285046	-0.070424194	-0.162764316	0.045057429	-0.105399116	-0.345508458	9.97E-13	-0.171823917	-0.086807679	-0.039777148	-0.044635128	0.082864333	-0.151640317	0.281522063	-0.15276512	0.28006068	-0.043814907	0.28006068	0.043814907	0.281522063	0.15276512	0.082864333	0.151640317	-0.039777148	0.044635128	-0.171823917	0.086807679	-0.255408512	-0.056567841	-0.255408512	0.056567841	-0.226523197	3.62E-13	-0.141723997	-0.059646635	-0.141723997	0.059646635	0.014140562	6.91E-15	0.081570773	-0.118965196	0.081570773
3_249	SUBPOR	-0.043473922	-0.106589046	-0.05646384	-0.024261312	-0.09059439	-0.012996921	-0.018486973	-0.009799572	0.037906379	0.007317101	0.117744436	-0.359147196	-3.21E-12	-0.170340303	-0.094975782	-0.040086449	-0.046474906	0.077964155	-0.150883674	0.283468253	-0.135217836	0.279683973	-0.028826323	0.279683973	0.028826323	0.283468253	0.135217836	0.077964155	0.150883674	-0.040086449	0.046474906	-0.170340303	0.094975782	-0.26126377	-0.059217012	-0.26126377	0.059217012	-0.226238793	-2.11E-12	-0.12944282	-0.064504623	-0.12944282	0.064504623	0.002089779	-9.48E-14	0.07580745	-0.116357979	0.07580745
3_251	SUBPOR	-0.147450703	-0.186456034	-0.111431881	-0.138970259	-0.115114007	-0.068088303	-0.110575446	0.101426063	0.124917756	0.045057429	0.048751564	-0.358938904	2.29E-12	-0.164728902	-0.092247898	-0.034856539	-0.047470284	0.085471972	-0.155061441	0.27873874	-0.142664106	0.280062668	-0.048867578	0.280062668	0.048867578	0.27873874	0.142664106	0.085471972	0.155061441	-0.034856539	0.047470284	-0.164728902	0.092247898	-0.26012945	-0.059289731	-0.26012945	0.059289731	-0.21886272	1.31E-12	-0.137576561	-0.064600156	-0.137576561	0.064600156	0.003172155	-1.88E-13	0.076775422	-0.120356887	0.076775422
3_253	SUBPOR	-0.146613007	-0.177360928	-0.083292714	-0.044162466	-0.088865781	-0.099856033	-0.119178454	0.047358841	0.037906379	0.045057429	-0.064577121	-0.346760101	-7.46E-13	-0.173452082	-0.08354958	-0.030821205	-0.043464812	0.08011745	-0.155095829	0.268359722	-0.143395169	0.291135334	-0.040312683	0.291135334	0.040312683	0.268359722	0.143395169	0.08011745	0.155095829	-0.030821205	0.043464812	-0.173452082	0.08354958	-0.25458944	-0.055725573	-0.25458944	0.055725573	-0.238018647	-5.22E-13	-0.146172918	-0.063899779	-0.146172918	0.063899779	0.001752883	-9.57E-14	0.07692716	-0.110799819	0.07692716
3_254	SUBPOR	-0.20545985	-0.204433011	-0.146869803	-0.184175696	-0.204061493	-0.138979309	-0.18476937	0.047358841	-0.0574038	0.007317101	-0.064577121	-0.349082724	-1.11E-12	-0.16604153	-0.091878429	-0.037925908	-0.048574295	0.076630229	-0.154534734	0.284783285	-0.144108377	0.288347965	-0.041860307	0.288347965	0.041860307	0.284783285	0.144108377	0.076630229	0.154534734	-0.037925908	0.048574295	-0.16604153	0.091878429	-0.257572263	-0.059480537	-0.257572263	0.059480537	-0.218768627	-7.70E-13	-0.138192931	-0.068184967	-0.138192931	0.068184967	0.012311927	-2.80E-13	0.071529057	-0.110159383	0.071529057
3_255	SUBPOR	-0.207682567	-0.239457887	-0.200313	-0.289215133	-0.215757533	-0.287551321	-0.180366721	0.047358841	0.037906379	-0.031903612	-0.064577121	-0.360815711	-2.83E-12	-0.164372443	-0.093464072	-0.028400806	-0.043249624	0.077549843	-0.150847226	0.284109958	-0.13211346	0.283623668	-0.038796542	0.283623668	0.038796542	0.284109958	0.13211346	0.077549843	0.150847226	-0.028400806	0.043249624	-0.164372443	0.093464072	-0.264729447	-0.059934577	-0.264729447	0.059934577	-0.21984489	-1.88E-12	-0.136019253	-0.062571352	-0.136019253	0.062571352	0.00793372	-1.92E-13	0.074281506	-0.112459744	0.074281506
3_256	MNTS	-0.162942161	-0.235326728	-0.088777555	-0.121239427	-0.06561798	-0.038347085	-0.043571108	-0.033685514	0.078221838	-0.056320982	-0.03876775	-0.366044267	6.66E-12	-0.166890623	-0.091673659	-0.02919205	-0.045033901	0.070554512	-0.155913496	0.275517334	-0.146613759	0.278779228	-0.055712438	0.278779228	0.055712438	0.275517334	0.146613759	0.070554512	0.155913496	-0.02919205	0.045033901	-0.166890623	0.091673659	-0.259147915	-0.067237973	-0.259147915	0.067237973	-0.211084083	3.13E-12	-0.131474904	-0.06502099	-0.131474904	0.06502099	0.007090952	-4.81E-13	0.075450127	-0.121184638	0.075450127
3_257	MNTS	-0.114439863	-0.180179264	0.025269952	-0.022116814	-0.137076944	-0.109179349	-0.062255303	-0.098224036	-0.122448857	-0.015498987	-0.07385907	-0.359909112	-1.27E-12	-0.167959386	-0.096266441	-0.034419174	-0.048539071	0.071838041	-0.158106044	0.279743743	-0.132361638	0.284330003	-0.04209061	0.284330003	0.04209061	0.279743743	0.132361638	0.071838041	0.158106044	-0.034419174	0.048539071	-0.167959386	0.096266441	-0.256996761	-0.062611241	-0.256996761	0.062611241	-0.205510434	-1.17E-12	-0.140719195	-0.065603773	-0.140719195	0.065603773	0.00244242	9.07E-14	0.069557855	-0.116836075	0.069557855
3_258	MNTS	-0.103411119	-0.119927484	-0.088106639	-0.039001329	-0.03761615	-0.096182776	-0.066981413	-0.033685514	0.078221838	-0.015498987	-0.03876775	-0.350662936	1.00E-12	-0.168504881	-0.091953962	-0.036567601	-0.045584961	0.075954315	-0.155607896	0.273101915	-0.146151601	0.288986553	-0.050287279	0.288986553	0.050287279	0.273101915	0.146151601	0.075954315	0.155607896	-0.036567601	0.045584961	-0.168504881	0.091953962	-0.253910415	-0.064178844	-0.253910415	0.064178844	-0.228239218	8.35E-13	-0.140500093	-0.061025973	-0.140500093	0.061025973	0.010844654	-1.78E-13	0.07506854	-0.114188368	0.07506854
3_259	MNTS	0.157443074	0.208385634	0.078328155	0.140478216	0.041971288	0.108133282	0.115196579	0.084097521	0.078221838	0.023721726	0.027923624	-0.374933374	-2.70E-12	-0.163236173	-0.09536799	-0.034562973	-0.047000413	0.079848188	-0.147545598	0.283981991	-0.125773502	0.279812797	-0.028798683	0.279812797	0.028798683	0.283981991	0.125773502	0.079848188	0.147545598	-0.034562973	0.047000413	-0.163236173	0.09536799	-0.266258098	-0.061857956	-0.266258098	0.061857956	-0.220087052	-1.72E-12	-0.130612516	-0.063870395	-0.130612516	0.063870395	0.010786902	8.61E-15	0.07341471	-0.113492913	0.07341471
3_260	MNTS	0.071620036	0.085107798	-0.003335385	0.089682948	0.011299918	0.001965951	0.018850697	-0.009799572	-0.162764316	-0.031903612	-0.025356408	-0.364781034	4.51E-12	-0.172064026	-0.094157261	-0.030674635	-0.043750132	0.075001455	-0.15636104	0.271956919	-0.14148991	0.282521638	-0.047109843	0.282521638	0.047109843	0.271956919	0.14148991	0.075001455	0.15636104	-0.030674635	0.043750132	-0.172064026	0.094157261	-0.25475282	-0.060168555	-0.25475282	0.060168555	-0.222344739	2.79E-12	-0.138726552	-0.062830181	-0.138726552	0.062830181	0.017371075	-7.70E-14	0.070284804	-0.113718058	0.070284804
3_261	MNTS	0.0135044	0.046422601	-0.039029077	-0.005512659	-0.020020388	-0.07278575	0.020783341	-0.098224036	0.078221838	-0.098880596	-0.004866198	-0.353963688	-2.24E-12	-0.167866317	-0.089850523	-0.036450935	-0.044697178	0.074635752	-0.145931505	0.278847179	-0.145916293	0.285123193	-0.041238834	0.285123193	0.041238834	0.278847179	0.145916293	0.074635752	0.145931505	-0.036450935	0.044697178	-0.167866317	0.089850522	-0.251981844	-0.061452115	-0.251981844	0.061452115	-0.231408112	-1.25E-12	-0.13976586	-0.064227114	-0.13976586	0.064227114	-0.000696467	1.44E-13	0.074726643	-0.115529038	0.074726643
3_262	MNTS	0.041899659	0.031833361	0.034366994	-0.061906911	0.051121412	0.016166081	0.045966626	0.047358841	0.204960464	0.045057429	0.048751564	-0.374981212	7.62E-12	-0.176177978	-0.094461033	-0.03163161	-0.043983038	0.083960463	-0.149734027	0.272024612	-0.130450331	0.271070664	-0.031591194	0.271070664	0.031591194	0.272024612	0.130450331	0.083960463	0.149734027	-0.03163161	0.043983038	-0.176177978	0.094461033	-0.257653373	-0.064892587	-0.257653373	0.064892587	-0.22304275	4.62E-12	-0.138410497	-0.0614714	-0.138410497	0.0614714	0.021357315	-3.11E-13	0.083728279	-0.119177919	0.083728279
3_264	MNTS	-0.065234659	-0.027552587	-0.132193872	-0.150081485	-0.0449398	-0.0610336	-0.077245131	-0.009799572	0.037906379	0.045057429	-0.025356408	-0.371561794	-4.17E-12	-0.17041627	-0.089917461	-0.024572021	-0.044958662	0.073391067	-0.150364638	0.286545429	-0.122064567	0.278257601	-0.042215305	0.278257601	0.042215305	0.286545429	0.122064567	0.073391067	0.150364638	-0.024572021	0.044958662	-0.17041627	0.089917461	-0.260570456	-0.061653485	-0.260570456	0.061653485	-0.220346297	-2.49E-12	-0.138828589	-0.065567524	-0.138828589	0.065567524	0.002975391	-3.43E-14	0.07271738	-0.110227301	0.07271738
3_265	MNTS	0.041899659	0.125372535	-0.027183068	0.022650477	0.032939093	0.064852945	0.076390801	-0.070424194	0.124917756	-0.031903612	0.01238392	-0.375823217	1.74E-12	-0.173221465	-0.091631469	-0.027081392	-0.041753418	0.074377712	-0.144835183	0.27714845	-0.135936982	0.27996873	-0.048391189	0.27996873	0.048391189	0.27714845	0.135936982	0.074377712	0.144835183	-0.027081392	0.041753418	-0.173221465	0.091631469	-0.255043612	-0.060953386	-0.255043612	0.060953386	-0.223175486	1.11E-12	-0.138009954	-0.0657408	-0.138009954	0.0657408	0.005808969	-9.84E-14	0.077699859	-0.111740412	0.077699859
3_266	MNTS	-0.099411535	-0.168001914	-0.018175241	-0.07686074	-0.025851308	-0.002438972	-0.025642756	0.026939107	-0.017088342	-0.189852375	-0.004866198	-0.345472053	-1.89E-12	-0.170419567	-0.094359971	-0.040796116	-0.049707504	0.079491339	-0.156870061	0.27597579	-0.15227675	0.296802681	-0.044061221	0.296802681	0.044061221	0.27597579	0.15227675	0.079491339	0.156870061	-0.040796116	0.049707504	-0.170419567	0.094359971	-0.252274823	-0.059538413	-0.252274823	0.059538413	-0.206257232	-1.36E-12	-0.144304409	-0.066189212	-0.144304409	0.066189212	-0.00299803	2.05E-13	0.072604629	-0.107591883	0.072604629
3_267	MNTS	-0.023189952	-0.055612735	-0.026338552	-0.111705191	0.05284096	-0.061635809	-0.040211172	0.138164742	-0.122448857	0.132921018	0.027923624	-0.350875152	-5.83E-12	-0.167813549	-0.092330427	-0.040394621	-0.048391543	0.073451044	-0.147426275	0.286868776	-0.137752104	0.283565424	-0.041096465	0.283565424	0.041096465	0.286868776	0.137752104	0.073451044	0.147426275	-0.040394621	0.048391543	-0.167813549	0.092330427	-0.251899258	-0.058210069	-0.251899258	0.058210069	-0.239890733	-3.43E-12	-0.133734905	-0.062519349	-0.133734905	0.062519349	0.008763697	1.83E-13	0.073484614	-0.112714141	0.073484614
3_268	MNTS	-0.10499585	-0.12274586	-0.149831014	-0.115761026	-0.048251062	-0.125767415	-0.089203962	0.047358841	-0.0574038	0.007317101	0.01238392	-0.372371566	4.33E-12	-0.168764848	-0.096190388	-0.033641054	-0.046613277	0.074720051	-0.149025532	0.273763616	-0.140442811	0.281284745	-0.050439693	0.281284745	0.050439693	0.273763616	0.140442811	0.074720051	0.149025532	-0.033641054	0.046613277	-0.168764848	0.096190388	-0.258547293	-0.060708577	-0.258547293	0.060708577	-0.217421027	2.39E-12	-0.13481495	-0.065931231	-0.13481495	0.065931231	0.019181919	-4.97E-13	0.075568403	-0.111346941	0.075568403
3_269	MNTS	0.233302146	0.285537624	0.171519525	0.124832525	0.142401637	0.108717906	0.104732836	-0.098224036	0.078221838	0.061462054	-0.004866198	-0.366199459	5.77E-12	-0.16976322	-0.091993474	-0.030187536	-0.044167124	0.078112218	-0.156857862	0.274625729	-0.142103051	0.279563258	-0.041678935	0.279563258	0.041678935	0.274625729	0.142103051	0.078112218	0.156857862	-0.030187536	0.044167124	-0.16976322	0.091993474	-0.258989276	-0.063340135	-0.258989276	0.063340135	-0.219726315	3.43E-12	-0.134090496	-0.062897882	-0.134090496	0.062897882	0.008470186	-1.85E-13	0.074779018	-0.119073625	0.074779018
3_270	MNTS	0.117183381	0.129044714	0.092347303	0.077521383	0.115096712	0.082769984	0.080091083	-0.009799572	0.124917756	-0.031903612	-0.025356408	-0.355032798	-5.60E-12	-0.169575266	-0.092129168	-0.037805279	-0.044312395	0.071818201	-0.152454206	0.295063412	-0.134666305	0.28408204	-0.049216206	0.28408204	0.049216206	0.295063412	0.134666305	0.071818201	0.152454206	-0.037805279	0.044312395	-0.169575266	0.092129168	-0.252436519	-0.060464792	-0.252436519	0.060464792	-0.218636136	-3.56E-12	-0.134727872	-0.066743847	-0.134727872	0.066743847	0.010290454	-6.54E-14	0.068914314	-0.11532998	0.068914314
3_271	MNTS	-0.02421199	-0.003677752	-0.058627172	-0.014457311	0.015976466	0.026953672	-0.044989987	-0.009799572	0.037906379	-0.115285221	-0.025356408	-0.36278756	5.32E-12	-0.170512609	-0.094172344	-0.027166352	-0.046057617	0.080440928	-0.145882066	0.27583323	-0.136576096	0.280252692	-0.041544931	0.280252692	0.041544931	0.27583323	0.136576096	0.080440928	0.145882066	-0.027166352	0.046057617	-0.170512609	0.094172344	-0.255595471	-0.065471953	-0.255595471	0.065471953	-0.225640129	3.28E-12	-0.142734423	-0.066810145	-0.142734423	0.066810145	0.010987829	-2.00E-13	0.081034234	-0.119706234	0.081034234
3_272	MNTS	-0.096199312	-0.118895588	-0.108582064	-0.12661595	-0.081981072	-0.073412185	-0.101307539	0.152719357	0.037906379	-0.072725606	-0.025356408	-0.364599254	1.62E-12	-0.169073126	-0.092167236	-0.029907384	-0.043558618	0.078047705	-0.149755649	0.276190488	-0.132000343	0.282694999	-0.046939268	0.282694999	0.046939268	0.276190488	0.132000343	0.078047705	0.149755649	-0.029907384	0.043558618	-0.169073126	0.092167236	-0.259798696	-0.058846966	-0.259798696	0.058846966	-0.224684119	9.55E-13	-0.138121142	-0.063678621	-0.138121142	0.063678621	0.007068394	-1.26E-13	0.077344397	-0.121135174	0.077344397
3_273	MNTS	0.059939835	0.090317048	-0.021950194	-0.042906973	-0.001278864	0.05499042	0.045648104	0.047358841	0.204960464	0.007317101	0.01238392	-0.35102309	-6.16E-12	-0.171638482	-0.097194575	-0.032962642	-0.044354093	0.074586525	-0.1483231	0.288744762	-0.140877494	0.288755634	-0.037429897	0.288755634	0.037429897	0.288744762	0.140877494	0.074586525	0.1483231	-0.032962642	0.044354093	-0.171638482	0.097194575	-0.257692093	-0.063309599	-0.257692093	0.063309599	-0.219788288	-3.95E-12	-0.137955004	-0.063123103	-0.137955004	0.063123103	0.00820278	6.44E-14	0.069415705	-0.105604129	0.069415705
3_274	MNTS	-0.005247925	-0.039701206	-0.002661433	-0.026693481	-0.104919832	-0.072085225	-0.041469825	0.084097521	0.078221838	0.097829698	-0.03876775	-0.37305057	3.75E-12	-0.169764255	-0.092249051	-0.035396569	-0.048236506	0.077191558	-0.150025787	0.278255741	-0.126616909	0.280581196	-0.039613043	0.280581196	0.039613043	0.278255741	0.126616909	0.077191558	0.150025787	-0.035396569	0.048236506	-0.169764255	0.092249051	-0.259650351	-0.056767653	-0.259650351	0.056767653	-0.211507078	1.68E-12	-0.135390867	-0.066900681	-0.135390867	0.066900681	0.023704391	-6.43E-13	0.073986121	-0.121335527	0.073986121
3_275	MNTS	-0.109759004	-0.186111485	-0.002045859	-0.109543387	0.010516336	-0.005710156	-0.035192341	0.026939107	0.078221838	-0.015498987	0.059672323	-0.35410619	-2.24E-12	-0.172814761	-0.088313727	-0.0354089	-0.040535389	0.072622527	-0.151960136	0.279939939	-0.14464646	0.28535936	-0.033317827	0.28535936	0.033317827	0.279939939	0.14464646	0.072622527	0.151960136	-0.0354089	0.040535389	-0.172814761	0.088313727	-0.253907671	-0.057096762	-0.253907671	0.057096762	-0.215703361	-1.47E-12	-0.14037798	-0.063425998	-0.14037798	0.063425998	0.000872306	1.44E-13	0.070764306	-0.119440538	0.070764306
3_276	MNTS	0.181366507	0.231882822	0.059989532	0.103583386	0.115688864	0.107548315	0.120923152	0.084097521	-0.017088342	0.097829698	0.027923624	-0.36392287	5.88E-12	-0.168408483	-0.092624832	-0.030561486	-0.045877385	0.077161216	-0.151475299	0.273523724	-0.147170875	0.277790376	-0.048025765	0.277790376	0.048025765	0.273523724	0.147170875	0.077161216	0.151475299	-0.030561486	0.045877385	-0.168408483	0.092624832	-0.258628361	-0.063633429	-0.258628361	0.063633429	-0.219047814	3.46E-12	-0.140388135	-0.064626391	-0.140388135	0.064626391	0.0077527	-1.74E-13	0.076285492	-0.116374052	0.076285492
3_278	MNTS	0.112993881	0.260616507	0.027932921	0.049318724	0.130470879	0.03230414	0.06676788	0.047358841	0.124917756	-0.031903612	-0.025356408	-0.371864941	3.06E-12	-0.164452285	-0.095119884	-0.02994352	-0.048071338	0.075141979	-0.150639509	0.284054298	-0.12959617	0.276009004	-0.043758587	0.276009004	0.043758587	0.284054298	0.12959617	0.075141979	0.150639509	-0.02994352	0.048071338	-0.164452285	0.095119884	-0.255818356	-0.059779004	-0.255818356	0.059779004	-0.220770673	2.00E-12	-0.141786077	-0.070930954	-0.141786077	0.070930954	0.013053241	-7.47E-14	0.074347522	-0.121538903	0.074347522
3_296	CLAB	0.082166714	0.048946467	0.074024028	0.089682948	0.103765146	0.071032161	0.042137649	-0.278063559	-0.162764316	-0.206256999	0.01238392	-0.373050961	5.15E-13	-0.164896881	-0.093293034	-0.02284617	-0.043749192	0.069974026	-0.151613284	0.276958805	-0.141575354	0.28732669	-0.038949834	0.28732669	0.038949834	0.276958805	0.141575354	0.069974026	0.151613284	-0.02284617	0.043749192	-0.164896881	0.093293034	-0.260881432	-0.062587823	-0.260881432	0.062587823	-0.222703251	4.28E-13	-0.134809205	-0.064162018	-0.134809205	0.064162018	0.008247219	-1.36E-13	0.069743083	-0.108359805	0.069743083
3_297	CLAB	0.110730705	0.150146717	0.076864939	0.131647147	0.156481928	0.058635308	0.029267458	0.047358841	-0.0574038	-0.159736983	0.01238392	-0.36260011	7.75E-12	-0.171296577	-0.094581477	-0.029533916	-0.045457258	0.082399943	-0.158736798	0.266752995	-0.147503312	0.281217823	-0.047245672	0.281217823	0.047245672	0.266752995	0.147503312	0.082399943	0.158736798	-0.029533916	0.045457258	-0.171296577	0.094581477	-0.258317502	-0.06332026	-0.258317502	0.06332026	-0.22064498	4.81E-12	-0.133582789	-0.063433356	-0.133582789	0.063433356	0.007094748	-1.51E-13	0.081249317	-0.117552072	0.081249317
3_298	CLAB	0.062214139	0.087985312	0.012008757	-0.001031696	0.045607656	0.041018345	0.031768151	-0.033685514	-0.122448857	-0.015498987	0.059672323	-0.364008687	5.41E-12	-0.173682901	-0.0944773	-0.027141408	-0.046556215	0.079171386	-0.150754448	0.276264017	-0.137247701	0.276599085	-0.041275186	0.276599085	0.041275186	0.276264017	0.137247701	0.079171386	0.150754448	-0.027141408	0.046556215	-0.173682901	0.0944773	-0.263316422	-0.06150317	-0.263316422	0.06150317	-0.227421498	3.37E-12	-0.133695514	-0.068281722	-0.133695514	0.068281722	0.014675945	-3.93E-13	0.080355536	-0.11964107	0.080355536
3_299	CLAB	0.107465985	0.158162189	0.077760134	0.068060525	0.105484694	0.03914041	0.115914197	-0.167216907	-0.122448857	-0.098880596	-0.004866198	-0.365144206	5.70E-12	-0.167871072	-0.09358473	-0.028038183	-0.044006478	0.081161524	-0.160965659	0.276891484	-0.143671943	0.277221229	-0.030639995	0.277221229	0.030639995	0.276891484	0.143671943	0.081161524	0.160965659	-0.028038183	0.044006478	-0.167871072	0.09358473	-0.261372527	-0.056883135	-0.261372527	0.056883135	-0.224081002	3.45E-12	-0.137149991	-0.064371982	-0.137149991	0.064371982	0.0072204	-1.60E-13	0.077722843	-0.113192244	0.077722843
3_30	Moledo	-0.22743591	-0.246098825	-0.240693597	-0.010013792	-0.161333921	-0.164458545	-0.17224623	-0.167216907	0.078221838	-0.056320982	0.027923624	-0.362250545	4.22E-12	-0.164801575	-0.089584915	-0.028524387	-0.045298781	0.079347215	-0.155803452	0.274118088	-0.142301238	0.277536977	-0.039782378	0.277536977	0.039782378	0.274118088	0.142301238	0.079347215	0.155803452	-0.028524387	0.045298781	-0.164801575	0.089584915	-0.257164831	-0.06014535	-0.257164831	0.06014535	-0.231347591	2.64E-12	-0.13780617	-0.06243126	-0.13780617	0.06243126	0.006538822	-4.25E-13	0.073463118	-0.118620231	0.073463118
3_300	CLAB	0.087625776	0.082477441	0.045424754	0.022533459	-0.000825941	0.058377739	-0.001958513	-0.098224036	0.245275923	0.023721726	0.027923624	-0.365699808	4.54E-12	-0.17577322	-0.095990961	-0.033090788	-0.046522304	0.079237685	-0.155190471	0.271772734	-0.142774567	0.285588774	-0.047664777	0.285588774	0.047664777	0.271772734	0.142774567	0.079237685	0.155190471	-0.033090788	0.046522304	-0.17577322	0.095990961	-0.253919005	-0.063459187	-0.253919005	0.063459187	-0.214269898	2.45E-12	-0.135915188	-0.066240531	-0.135915188	0.066240531	0.004676274	-7.90E-14	0.072833723	-0.116321525	0.072833723
3_301	CLAB	0.060110092	0.069315226	0.060658674	0.024997896	0.120714704	0.097876011	0.075772754	-0.070424194	0.037906379	0.007317101	0.01238392	-0.366570719	8.90E-12	-0.167409835	-0.094915901	-0.027874018	-0.048011346	0.082170449	-0.154938905	0.267643292	-0.152292267	0.279337196	-0.046991459	0.279337196	0.046991459	0.267643292	0.152292267	0.082170449	0.154938905	-0.027874018	0.048011346	-0.167409835	0.094915901	-0.257831503	-0.061725626	-0.257831503	0.061725626	-0.224045896	5.49E-12	-0.133730941	-0.065038292	-0.133730941	0.065038292	0.003136668	-1.17E-13	0.079112474	-0.116695651	0.079112474
3_302	CLAB	0.132600141	0.142987391	0.15745313	0.07499056	0.084758563	0.063894149	0.084211779	-0.033685514	-0.017088342	-0.015498987	0.027923624	-0.359862967	2.10E-12	-0.172373201	-0.092599987	-0.02944564	-0.047901682	0.074677974	-0.158168519	0.282483198	-0.14791701	0.283495747	-0.044367282	0.283495747	0.044367282	0.282483198	0.14791701	0.074677974	0.158168519	-0.02944564	0.047901682	-0.172373201	0.092599987	-0.251329408	-0.063041998	-0.251329408	0.063041998	-0.212652806	1.09E-12	-0.133403986	-0.063199955	-0.133403986	0.063199955	0.006959334	-7.34E-14	0.07333837	-0.11473991	0.07333837
3_303	CLAB	0.122386574	0.140231302	0.106877533	0.081872899	0.067152474	0.098732507	0.084211779	0.026939107	-0.122448857	-0.015498987	0.059672323	-0.365246487	1.31E-12	-0.168869211	-0.085610173	-0.0286382	-0.039604944	0.082220205	-0.147642473	0.272245236	-0.146494287	0.280381259	-0.033847538	0.280381259	0.033847538	0.272245236	0.146494287	0.082220205	0.147642473	-0.0286382	0.039604944	-0.168869211	0.085610173	-0.263230001	-0.060481053	-0.263230001	0.060481053	-0.228869142	8.22E-13	-0.137514376	-0.06353793	-0.137514376	0.06353793	0.004207237	-4.76E-14	0.078080046	-0.114288677	0.078080046
3_304	CLAB	0.023351446	-0.010550631	0.021956808	-0.030437983	-0.033435976	0.015623634	-0.025303632	-0.134962715	0.037906379	0.045057429	0.01238392	-0.38408235	1.29E-11	-0.172003524	-0.092115695	-0.024019769	-0.046394842	0.080149359	-0.154370437	0.26232686	-0.144579266	0.270830571	-0.037301217	0.270830571	0.037301217	0.26232686	0.144579266	0.080149359	0.154370437	-0.024019769	0.046394842	-0.172003524	0.092115695	-0.25991436	-0.063185101	-0.25991436	0.063185101	-0.227165978	7.75E-12	-0.132731424	-0.065131517	-0.132731424	0.065131517	0.01773149	-4.86E-13	0.079734941	-0.114086316	0.079734941
3_305	CLAB	0.136258276	0.157860938	0.109633115	0.087344869	0.113995383	0.089242519	0.077525275	-0.033685514	-0.017088342	0.023721726	0.027923624	-0.367832797	-3.70E-12	-0.166627976	-0.091124779	-0.035370209	-0.046404402	0.079369423	-0.150118975	0.282079912	-0.142853302	0.286379857	-0.031144781	0.286379857	0.031144781	0.282079912	0.142853302	0.079369423	0.150118975	-0.035370209	0.046404402	-0.166627976	0.091124779	-0.256234929	-0.064859851	-0.256234929	0.064859851	-0.22850817	-2.29E-12	-0.129578275	-0.062696071	-0.129578275	0.062696071	0.008981145	5.52E-14	0.069744903	-0.116078859	0.069744903
3_306	CLAB	0.034766092	0.054706023	0.064016797	-0.008378265	0.022178036	0.016166081	0.004016075	0.101426063	0.037906379	0.007317101	0.01238392	-0.377767145	8.08E-13	-0.166936439	-0.087808976	-0.026192675	-0.041315004	0.07817691	-0.148211296	0.275514499	-0.136688569	0.280940589	-0.039240539	0.280940589	0.039240539	0.275514499	0.136688569	0.07817691	0.148211296	-0.026192675	0.041315004	-0.166936439	0.087808976	-0.260582086	-0.060407521	-0.260582086	0.060407521	-0.226563605	5.29E-13	-0.132403266	-0.065172074	-0.132403266	0.065172074	0.007406579	-7.37E-14	0.076704767	-0.114739855	0.076704767
3_307	CLAB	-0.027737367	-0.035770203	-0.040386323	-0.058077934	-0.031803322	0.010182925	-0.07652493	-0.009799572	0.037906379	0.045057429	0.048751564	-0.363975875	2.93E-12	-0.17346782	-0.092719438	-0.033266966	-0.045141518	0.085425779	-0.152551827	0.278522157	-0.138094084	0.278565994	-0.045819683	0.278565994	0.045819683	0.278522157	0.138094084	0.085425779	0.152551827	-0.033266966	0.045141518	-0.17346782	0.092719438	-0.261979089	-0.059631216	-0.261979089	0.059631216	-0.216751028	1.78E-12	-0.131100611	-0.062225239	-0.131100611	0.062225239	0.014249149	-1.24E-13	0.077909099	-0.114948697	0.077909099
3_308	CLAB	-0.012610718	-0.03813055	-0.054305177	-0.012021257	-0.006037002	-0.049385245	0.012614012	-0.134962715	0.037906379	0.116516393	-0.064577121	-0.372725409	-2.33E-12	-0.173717142	-0.08778984	-0.024708879	-0.047104225	0.080209925	-0.152799635	0.2833675	-0.124948169	0.279343781	-0.04788256	0.279343781	0.04788256	0.2833675	0.124948169	0.080209925	0.152799635	-0.024708879	0.047104225	-0.173717142	0.08778984	-0.25271489	-0.060894948	-0.25271489	0.060894948	-0.230020325	-1.48E-12	-0.137841712	-0.064548562	-0.137841712	0.064548562	0.000612102	-1.67E-13	0.071735438	-0.11573774	0.071735438
3_309	CLAB	0.008942231	0.05542364	0.059697135	0.012018363	0.064544433	0.077173429	0.083471021	0.152719357	-0.0574038	0.116516393	0.01238392	-0.376812607	-3.38E-12	-0.172602461	-0.093354164	-0.037120147	-0.045106791	0.082030118	-0.149726464	0.284208622	-0.124993628	0.279894322	-0.03684386	0.279894322	0.03684386	0.284208622	0.124993628	0.082030118	0.149726464	-0.037120147	0.045106791	-0.172602461	0.093354164	-0.257435735	-0.062843093	-0.257435735	0.062843093	-0.232099955	-2.13E-12	-0.126712771	-0.063081473	-0.126712771	0.063081473	0.010869586	4.15E-14	0.07765945	-0.109178104	0.07765945
3_310	CLAB	0.109435158	0.153078792	0.01443609	0.026169542	0.008170025	0.098875012	0.074535513	0.047358841	-0.0574038	0.007317101	0.01238392	-0.370844227	-2.13E-12	-0.17323057	-0.094239153	-0.031495437	-0.043501449	0.076919618	-0.14515031	0.282050317	-0.129196772	0.277149463	-0.036995607	0.277149463	0.036995607	0.282050317	0.129196772	0.076919618	0.14515031	-0.031495437	0.043501449	-0.17323057	0.094239153	-0.261506601	-0.062641108	-0.261506601	0.062641108	-0.222527186	-1.22E-12	-0.135186997	-0.065517978	-0.135186997	0.065517978	0.00711384	-1.09E-13	0.077693679	-0.110788888	0.077693679
3_311	CLAB	0.074980254	0.091009569	0.108510204	0.079743606	0.188399531	0.112264749	0.094453438	-0.070424194	-0.0574038	-0.072725606	-0.064577121	-0.373539005	-5.65E-12	-0.16808748	-0.094923939	-0.031302337	-0.042986959	0.085896872	-0.149413047	0.288630426	-0.121088891	0.278610724	-0.037363239	0.278610724	0.037363239	0.288630426	0.121088891	0.085896872	0.149413047	-0.031302337	0.042986959	-0.16808748	0.094923939	-0.263428876	-0.05938058	-0.263428876	0.05938058	-0.229696128	-3.57E-12	-0.13164774	-0.066251452	-0.13164774	0.066251452	0.00807756	-1.48E-13	0.077067448	-0.108666033	0.077067448
3_312	CLAB	0.068248489	0.05398789	0.087213103	0.019118984	0.102339629	0.031770379	0.048828768	-0.009799572	0.037906379	-0.072725606	0.01238392	-0.371243637	3.74E-12	-0.16922277	-0.096913899	-0.027877095	-0.047317719	0.081954498	-0.1504565	0.279869667	-0.137659834	0.276040386	-0.045692297	0.276040386	0.045692297	0.279869667	0.137659834	0.081954498	0.1504565	-0.027877095	0.047317719	-0.16922277	0.096913899	-0.261903085	-0.065235961	-0.261903085	0.065235961	-0.219224589	2.38E-12	-0.130435059	-0.0662964	-0.130435059	0.0662964	0.013609721	-6.80E-14	0.075095746	-0.113221791	0.075095746
3_313	CLAB	0.079164711	0.089277367	0.087213103	0.004866961	0.015976466	0.064852945	0.069882177	0.047358841	-0.0574038	0.081425073	-0.064577121	-0.359471728	-1.26E-12	-0.17209147	-0.090441474	-0.034588922	-0.046073267	0.081672422	-0.155509302	0.282064713	-0.125193131	0.280359656	-0.042133368	0.280359656	0.042133368	0.282064713	0.125193131	0.081672422	0.155509302	-0.034588922	0.046073267	-0.17209147	0.090441474	-0.262257108	-0.059361898	-0.262257108	0.059361898	-0.223682677	-8.77E-13	-0.136612466	-0.063606136	-0.136612466	0.063606136	0.015886512	8.74E-14	0.07259978	-0.113355901	0.07259978
3_314	CLAB	0.155358364	0.182883915	0.074024028	0.069704481	0.003456741	0.063302156	0.004680086	-0.009799572	-0.162764316	0.081425073	0.01238392	-0.370387776	4.34E-12	-0.170761122	-0.093591259	-0.032181753	-0.041535096	0.078764808	-0.150583338	0.273211338	-0.138956183	0.277730446	-0.034273598	0.277730446	0.034273598	0.273211338	0.138956183	0.078764808	0.150583338	-0.032181753	0.041535096	-0.170761122	0.093591259	-0.260845787	-0.059417109	-0.260845787	0.059417109	-0.224229004	2.72E-12	-0.135177825	-0.06591449	-0.135177825	0.06591449	0.021778525	2.29E-14	0.079285335	-0.115195	0.079285335
3_315	CLAB	0.054647463	0.070375859	-0.0095019	-0.04667819	-0.004448439	0.087830723	0.005675276	-0.070424194	0.124917756	-0.115285221	-0.064577121	-0.375417778	1.77E-12	-0.175043485	-0.09457176	-0.030775112	-0.045093336	0.081367442	-0.148378299	0.275948951	-0.133563359	0.278821581	-0.043167074	0.278821581	0.043167074	0.275948951	0.133563359	0.081367442	0.148378299	-0.030775112	0.045093336	-0.175043485	0.09457176	-0.253543935	-0.059782381	-0.253543935	0.059782381	-0.23055536	1.08E-12	-0.136856429	-0.065381217	-0.136856429	0.065381217	0.01135593	-5.42E-14	0.078578339	-0.112943625	0.078578339
3_316	CLAB	0.044323903	0.00541322	0.087680939	-0.069609131	0.006601397	0.011818248	0.057366369	0.047358841	0.204960464	0.045057429	0.117744436	-0.372774826	-6.28E-12	-0.168502819	-0.091553921	-0.035253368	-0.042949045	0.073263446	-0.151073724	0.295316852	-0.126599157	0.282512358	-0.040450104	0.282512358	0.040450104	0.295316852	0.126599157	0.073263446	0.151073724	-0.035253368	0.042949045	-0.168502819	0.091553921	-0.256007361	-0.066727223	-0.256007361	0.066727223	-0.212070819	-3.40E-12	-0.133630824	-0.06677614	-0.133630824	0.06677614	0.01281116	1.63E-13	0.068992198	-0.110156449	0.068992198
3_317	CLAB	0.031793283	0.069315226	-0.000266329	-0.04920026	-0.11688863	-0.037298767	-0.026330151	-0.009799572	0.037906379	0.081425073	-0.064577121	-0.359846905	2.41E-12	-0.172366566	-0.093513001	-0.03114102	-0.048669545	0.083956077	-0.151756163	0.283597952	-0.143976226	0.281726404	-0.043023908	0.281726404	0.043023908	0.283597952	0.143976226	0.083956077	0.151756163	-0.03114102	0.048669545	-0.172366566	0.093513001	-0.255883327	-0.063793474	-0.255883327	0.063793474	-0.219675794	1.47E-12	-0.140326856	-0.069993418	-0.140326856	0.069993418	0.019726937	-6.55E-14	0.073285487	-0.112331673	0.073285487
3_318	CLAB	0.060110092	0.044242279	0.088615956	0.024997896	0.06897903	0.030167387	0.087756305	0.101426063	0.037906379	-0.031903612	0.01238392	-0.376934486	-1.68E-12	-0.1702332	-0.088655841	-0.021718275	-0.046251596	0.077521994	-0.147533903	0.282986545	-0.132680669	0.284778387	-0.036388843	0.284778387	0.036388843	0.282986545	0.132680669	0.077521994	0.147533903	-0.021718275	0.046251596	-0.1702332	0.088655841	-0.259014339	-0.061352045	-0.259014339	0.061352045	-0.22565504	-9.31E-13	-0.135961825	-0.06249296	-0.135961825	0.06249296	0.015184666	7.82E-14	0.072115499	-0.115065334	0.072115499
3_319	CLAB	0.03720767	0.02667871	0.006351155	0.00964024	-0.018837176	0.03868714	0.023421387	-0.009799572	-0.0574038	0.007317101	-0.025356408	-0.365243957	-4.78E-12	-0.172432139	-0.092810262	-0.032036603	-0.043864652	0.075649828	-0.150386821	0.286536718	-0.122979169	0.280322108	-0.034350774	0.280322108	0.034350774	0.286536718	0.122979169	0.075649828	0.150386821	-0.032036603	0.043864652	-0.172432139	0.092810262	-0.256286619	-0.065625993	-0.256286619	0.065625993	-0.229370346	-3.12E-12	-0.134060714	-0.066739461	-0.134060714	0.066739461	0.015500412	1.97E-13	0.076694264	-0.110029648	0.076694264
3_320	CLAB	-0.020883584	-0.120177365	0.046137606	-0.026727404	0.07925058	0.01290698	0.024072641	0.047358841	-0.162764316	0.045057429	-0.064577121	-0.361946436	3.30E-12	-0.175896841	-0.088787846	-0.035648882	-0.046689424	0.083606785	-0.152579072	0.276629424	-0.146337618	0.280355837	-0.037452831	0.280355837	0.037452831	0.276629424	0.146337618	0.083606785	0.152579072	-0.035648882	0.046689424	-0.175896841	0.088787846	-0.255175352	-0.063183289	-0.255175352	0.063183289	-0.220608163	2.02E-12	-0.135438802	-0.062995889	-0.135438802	0.062995889	0.012906608	-1.22E-13	0.078400544	-0.114805129	0.078400544
3_321	CLAB	0.089467228	0.065771636	0.144059504	0.060695411	0.032939093	0.104848151	0.090501464	0.047358841	0.204960464	-0.031903612	-0.025356408	-0.368786837	3.60E-12	-0.17464787	-0.094880555	-0.024994885	-0.044586419	0.079423611	-0.1494897	0.285229252	-0.136160378	0.270355637	-0.036688606	0.270355637	0.036688606	0.285229252	0.136160378	0.079423611	0.1494897	-0.024994885	0.044586419	-0.17464787	0.094880555	-0.261833231	-0.063780403	-0.261833231	0.063780403	-0.209543111	2.53E-12	-0.140918232	-0.068958284	-0.140918232	0.068958284	0.021122887	3.98E-14	0.078750475	-0.114256182	0.078750475
3_322	CLAB	0.122386574	0.236628121	-0.004510432	0.087344869	0.086502243	0.001472376	0.034106422	-0.098224036	-0.122448857	0.097829698	-0.004866198	-0.355871315	-6.88E-13	-0.170408907	-0.088980065	-0.034345816	-0.042893928	0.079727295	-0.153992736	0.278775566	-0.141975398	0.282516163	-0.037934875	0.282516163	0.037934875	0.278775566	0.141975398	0.079727295	0.153992736	-0.034345816	0.042893928	-0.170408907	0.088980065	-0.259297876	-0.06519604	-0.259297876	0.06519604	-0.223767922	-4.31E-13	-0.135095038	-0.065835426	-0.135095038	0.065835426	0.01296588	-8.16E-14	0.070768752	-0.116554258	0.070768752
3_323	CLAB	-0.008503697	-0.030565385	-0.125692204	-0.060911439	-0.012298342	-0.016250438	-0.048632274	0.026939107	-0.017088342	-0.015498987	0.027923624	-0.363381069	-5.30E-12	-0.167980684	-0.09049722	-0.033786689	-0.046386841	0.078326098	-0.15579896	0.290958714	-0.129829875	0.282521796	-0.047086029	0.282521796	0.047086029	0.290958714	0.129829875	0.078326098	0.15579896	-0.033786689	0.046386841	-0.167980684	0.09049722	-0.253692782	-0.06311184	-0.253692782	0.06311184	-0.220026414	-3.28E-12	-0.134258439	-0.061902897	-0.134258439	0.061902897	0.005039046	1.76E-13	0.069929637	-0.115961248	0.069929637
3_324	CLAB	-0.068792676	-0.028748194	-0.106381259	-0.122921513	-0.179352427	-0.096900394	-0.056698546	-0.033685514	0.078221838	-0.098880596	0.027923624	-0.359098116	-1.20E-11	-0.176578785	-0.090749151	-0.032737618	-0.044946032	0.082756678	-0.146881287	0.293588208	-0.126877465	0.288374466	-0.041217944	0.288374466	0.041217944	0.293588208	0.126877465	0.082756678	0.146881287	-0.032737618	0.044946032	-0.176578785	0.090749151	-0.251297559	-0.064539309	-0.251297559	0.064539309	-0.229406636	-7.38E-12	-0.139767992	-0.063296828	-0.139767992	0.063296828	-0.008785375	2.61E-13	0.075211013	-0.106371924	0.075211013
3_326	CLAB	-0.150483713	-0.175963406	-0.15394267	-0.129678296	-0.165808202	-0.089034783	-0.097147635	-0.098224036	-0.017088342	-0.098880596	-0.03876775	-0.353347652	-6.96E-12	-0.167912101	-0.083115175	-0.031445153	-0.043679189	0.077835105	-0.157662544	0.294935851	-0.13305681	0.285215795	-0.035999333	0.285215795	0.035999333	0.294935851	0.13305681	0.077835105	0.157662544	-0.031445153	0.043679189	-0.167912101	0.083115175	-0.251886494	-0.061459121	-0.251886494	0.061459121	-0.22845488	-4.19E-12	-0.142049406	-0.062966291	-0.142049406	0.062966291	0.016301006	1.61E-13	0.074917748	-0.117740275	0.074917748
3_327	CLAB	-0.11721616	-0.079773971	-0.221350634	-0.160661841	-0.109148168	0.027798134	-0.023578772	0.026939107	0.078221838	-0.015498987	-0.004866198	-0.383865073	6.83E-12	-0.179393646	-0.094219321	-0.022638884	-0.040219206	0.07883458	-0.149246394	0.271474704	-0.129263315	0.272768828	-0.032246993	0.272768828	0.032246993	0.271474704	0.129263315	0.07883458	0.149246394	-0.022638884	0.040219206	-0.179393646	0.094219321	-0.258206114	-0.06496277	-0.258206114	0.06496277	-0.215613379	3.21E-12	-0.13684904	-0.061735036	-0.13684904	0.061735036	0.011962485	-5.06E-13	0.080845275	-0.116175561	0.080845275
3_330	GERES	0.077820059	0.096671228	0.037766395	0.090069666	-0.002728891	0.058992179	0.060231611	-0.098224036	-0.017088342	-0.098880596	-0.03876775	-0.353845	-4.93E-12	-0.172921967	-0.087756661	-0.034608361	-0.045289427	0.090776845	-0.152143554	0.290457581	-0.125703078	0.282513234	-0.033380739	0.282513234	0.033380739	0.290457581	0.125703078	0.090776845	0.152143554	-0.034608361	0.045289427	-0.172921967	0.087756661	-0.2621312	-0.063765227	-0.2621312	0.063765227	-0.230147019	-3.08E-12	-0.137518994	-0.06011432	-0.137518994	0.06011432	0.013842778	1.00E-13	0.083882208	-0.116702391	0.083882208
3_331	GERES	-0.032577856	-0.027659462	-0.046078129	-0.00252312	-0.126242601	-0.084061416	-0.064400766	0.189458037	-0.122448857	-0.015498987	-0.004866198	-0.371559306	-1.65E-12	-0.172418163	-0.086760161	-0.031529402	-0.048204505	0.082167756	-0.152330473	0.285559126	-0.124157206	0.278878198	-0.033339757	0.278878198	0.033339757	0.285559126	0.124157206	0.082167756	0.152330473	-0.031529402	0.048204505	-0.172418163	0.086760161	-0.253645201	-0.058251383	-0.253645201	0.058251383	-0.226858618	-1.08E-12	-0.137080848	-0.062503246	-0.137080848	0.062503246	0.006226473	5.04E-14	0.070192232	-0.119444662	0.070192232
3_332	GERES	0.055579128	0.076612322	0.001639649	-0.016046993	0.068927098	0.023352271	0.058333717	0.138164742	0.078221838	-0.015498987	0.027923624	-0.368190105	-2.08E-12	-0.162690012	-0.089894934	-0.031514694	-0.046494049	0.07781805	-0.150785487	0.284534975	-0.139045751	0.275940809	-0.032177702	0.275940809	0.032177702	0.284534975	0.139045751	0.07781805	0.150785487	-0.031514694	0.046494049	-0.162690012	0.089894934	-0.266437847	-0.061464756	-0.266437847	0.061464756	-0.229108262	-1.28E-12	-0.128654526	-0.064316186	-0.128654526	0.064316186	0.005414592	5.14E-14	0.076051302	-0.114100193	0.076051302
3_333	GERES	-0.146732191	-0.143675833	-0.183014485	-0.013025843	-0.170302591	-0.081937521	-0.112353652	0.026939107	-0.017088342	0.023721726	0.027923624	-0.365447737	6.27E-12	-0.17020044	-0.095089545	-0.022477525	-0.050243135	0.086170987	-0.154379915	0.275094693	-0.134330354	0.277753997	-0.041258539	0.277753997	0.041258539	0.275094693	0.134330354	0.086170987	0.154379915	-0.022477525	0.050243135	-0.17020044	0.095089545	-0.263845654	-0.061671396	-0.263845654	0.061671396	-0.229731142	3.77E-12	-0.129783517	-0.073668635	-0.129783517	0.073668635	0.00851687	-5.37E-13	0.076265463	-0.120042778	0.076265463
3_334	GERES	0.020796196	-0.028748194	0.012008757	-0.026693481	-0.067648437	0.07423173	0.071168925	0.138164742	0.078221838	0.132921018	0.027923624	-0.380293289	-3.65E-12	-0.167680825	-0.085918777	-0.029583051	-0.044495436	0.073799393	-0.141459817	0.283675884	-0.12273593	0.278557757	-0.045807148	0.278557757	0.045807148	0.283675884	0.12273593	0.073799393	0.141459817	-0.029583051	0.044495436	-0.167680825	0.085918777	-0.263646915	-0.060224657	-0.263646915	0.060224657	-0.22402298	-2.34E-12	-0.134685542	-0.061083237	-0.134685542	0.061083237	0.011953279	7.09E-14	0.071962585	-0.113376392	0.071962585
3_336	GERES	0.012565697	0.010765756	-0.040946623	-0.007010787	-0.027802529	-0.033618944	0.041088607	0.084097521	-0.122448857	-0.098880596	-0.004866198	-0.378517149	-3.10E-12	-0.176598265	-0.092067592	-0.025136054	-0.036607751	0.084945478	-0.150767575	0.280758617	-0.123092118	0.276782636	-0.027084485	0.276782636	0.027084485	0.280758617	0.123092118	0.084945478	0.150767575	-0.025136054	0.036607751	-0.176598265	0.092067592	-0.262591972	-0.056802098	-0.262591972	0.056802098	-0.216364595	-2.06E-12	-0.135923975	-0.063871731	-0.135923975	0.063871731	0.002221449	1.26E-13	0.081607637	-0.109978837	0.081607637
3_337	GERES	0.018558225	-0.006130105	0.052442326	0.004911858	-0.00654569	0.009249473	0.070418456	0.084097521	0.078221838	0.023721726	-0.004866198	-0.37890443	5.50E-13	-0.167843423	-0.090131851	-0.035147194	-0.045559618	0.081707066	-0.146571619	0.275756129	-0.136032902	0.281161086	-0.04063294	0.281161086	0.04063294	0.275756129	0.136032902	0.081707066	0.146571619	-0.035147194	0.045559618	-0.167843423	0.090131851	-0.262854584	-0.062093478	-0.262854584	0.062093478	-0.21917264	8.31E-14	-0.128561487	-0.061102181	-0.128561487	0.061102181	0.001006759	6.92E-14	0.079213131	-0.116796948	0.079213131
3_338	GERES	0.053417744	0.051462088	0.004700563	0.026890765	-0.051519055	-0.018239169	0.020783341	-0.033685514	-0.122448857	-0.098880596	-0.004866198	-0.368577216	1.15E-12	-0.173325636	-0.089627794	-0.027378405	-0.037097848	0.086621924	-0.14816785	0.281854691	-0.136408206	0.276660326	-0.040757935	0.276660326	0.040757935	0.281854691	0.136408206	0.086621924	0.14816785	-0.027378405	0.037097848	-0.173325636	0.089627794	-0.25870338	-0.059187357	-0.25870338	0.059187357	-0.226823259	6.62E-13	-0.139673003	-0.063679057	-0.139673003	0.063679057	0.012756202	-1.52E-13	0.079310657	-0.117914348	0.079310657
3_339	GERES	0.08483394	0.095709843	-0.000201407	0.092787059	0.032822093	0.169926811	0.151153925	0.026939107	-0.122448857	0.023721726	-0.004866198	-0.377464507	-1.10E-12	-0.162898267	-0.094006502	-0.021825633	-0.045712423	0.074294605	-0.146806355	0.281390968	-0.125216503	0.276768666	-0.046313632	0.276768666	0.046313632	0.281390968	0.125216503	0.074294605	0.146806355	-0.021825633	0.045712423	-0.162898267	0.094006502	-0.271496678	-0.060222815	-0.271496678	0.060222815	-0.233331692	-6.98E-13	-0.130781962	-0.06593139	-0.130781962	0.06593139	0.012664919	-4.70E-14	0.074852328	-0.107210872	0.074852328
3_34	Moledo	0.128092245	0.22119355	-0.006981094	0.094142992	-0.008459566	0.081465035	0.060989761	-0.033685514	0.078221838	-0.189852375	-0.004866198	-0.374677542	-1.90E-12	-0.163323545	-0.093778277	-0.034822391	-0.041943198	0.080218231	-0.160833402	0.284070471	-0.134923344	0.280357913	-0.043603909	0.280357913	0.043603909	0.284070471	0.134923344	0.080218231	0.160833402	-0.034822391	0.041943198	-0.163323545	0.093778277	-0.249704639	-0.063154794	-0.249704639	0.063154794	-0.22628058	-1.22E-12	-0.133410905	-0.064266601	-0.133410905	0.064266601	0.007892945	-1.68E-15	0.073305372	-0.111432611	0.073305372
3_340	GERES	0.098715822	0.118845085	0.051276145	0.022533459	0.030982166	0.044763668	0.061747337	-0.033685514	-0.122448857	-0.056320982	0.027923624	-0.376345694	3.00E-12	-0.168783991	-0.092551753	-0.029909653	-0.040055164	0.078813679	-0.150188232	0.274746246	-0.13568896	0.277232231	-0.044290613	0.277232231	0.044290613	0.274746246	0.13568896	0.078813679	0.150188232	-0.029909653	0.040055164	-0.168783991	0.092551753	-0.264457421	-0.061395975	-0.264457421	0.061395975	-0.229757073	1.76E-12	-0.131991921	-0.06404882	-0.131991921	0.06404882	0.023963365	-4.49E-13	0.082734873	-0.103908136	0.082734873
3_341	GERES	0.147973615	0.131298546	0.111832126	0.069450379	0.06002232	0.053448586	0.113759797	0.026939107	-0.017088342	-0.015498987	0.027923624	-0.357103962	-1.47E-12	-0.17289937	-0.092442024	-0.032732699	-0.043485851	0.073156563	-0.15069855	0.282102281	-0.141665144	0.288614162	-0.048692671	0.288614162	0.048692671	0.282102281	0.141665144	0.073156563	0.15069855	-0.032732699	0.043485851	-0.17289937	0.092442024	-0.253466003	-0.059826761	-0.253466003	0.059826761	-0.218290638	-9.47E-13	-0.135239374	-0.066755839	-0.135239374	0.066755839	0.007553948	-3.71E-14	0.068591569	-0.119556232	0.068591569
3_342	GERES	0.048356273	0.017375625	-0.002045859	0.006392243	-0.051519055	0.063282716	0.02903324	0.026939107	-0.122448857	-0.015498987	0.027923624	-0.387151884	3.39E-12	-0.166201079	-0.093287396	-0.028330002	-0.048220337	0.076162289	-0.150832698	0.280077292	-0.139080063	0.277852012	-0.040350037	0.277852012	0.040350037	0.280077292	0.139080063	0.076162289	0.150832698	-0.028330002	0.048220337	-0.166201079	0.093287396	-0.258653034	-0.062957281	-0.258653034	0.062957281	-0.220062796	1.61E-12	-0.129585087	-0.067504369	-0.129585087	0.067504369	0.014891266	-2.83E-13	0.078700655	-0.112109923	0.078700655
3_343	GERES	-0.032970937	-0.007551065	-0.070159996	-0.019077298	0.016139593	0.031593205	0.005279154	-0.167216907	-0.122448857	0.023721726	0.027923624	-0.365251134	-8.10E-12	-0.169527569	-0.090300203	-0.038285315	-0.043780933	0.07719125	-0.146055841	0.289649152	-0.130158422	0.280053814	-0.040801579	0.280053814	0.040801579	0.289649152	0.130158422	0.07719125	0.146055841	-0.038285315	0.043780933	-0.169527569	0.090300203	-0.257646191	-0.061087181	-0.257646191	0.061087181	-0.22827393	-4.96E-12	-0.132880277	-0.061334071	-0.132880277	0.061334071	0.005962952	2.69E-13	0.076025102	-0.108632263	0.076025102
3_345	GERES	-0.001431127	0.047432533	-0.125692204	-0.045212529	-0.012298342	-0.005055063	-0.03477524	-0.098224036	-0.122448857	0.023721726	-0.004866198	-0.366997374	9.00E-14	-0.177793899	-0.091947604	-0.037237506	-0.043025963	0.088087526	-0.155843674	0.277485681	-0.126551161	0.279888977	-0.035940564	0.279888977	0.035940564	0.277485681	0.126551161	0.088087526	0.155843674	-0.037237506	0.043025963	-0.177793899	0.091947604	-0.257891935	-0.065821732	-0.257891935	0.065821732	-0.212795509	-2.29E-13	-0.136657956	-0.064110983	-0.136657956	0.064110983	0.005556558	6.11E-15	0.081457258	-0.111634448	0.081457258
3_346	GERES	0.065604275	0.09923041	0.044837727	0.049814405	-0.18848491	0.032224319	0.05757355	0.026939107	0.245275923	-0.056320982	-0.03876775	-0.371730729	5.66E-13	-0.172432554	-0.086863471	-0.032167354	-0.042674067	0.074913167	-0.147781731	0.283035001	-0.134126492	0.278674699	-0.042125858	0.278674699	0.042125858	0.283035001	0.134126492	0.074913167	0.147781731	-0.032167354	0.042674067	-0.172432554	0.086863471	-0.257762681	-0.060883769	-0.257762681	0.060883769	-0.218127677	1.51E-13	-0.133557642	-0.061822183	-0.133557642	0.061822183	0.007657665	-3.89E-14	0.074304913	-0.120853336	0.074304913
3_347	GERES	0.024886182	0.010067432	0.012615369	-0.06249497	-0.0861105	0.073021076	0.071918832	-0.098224036	-0.122448857	-0.056320982	-0.004866198	-0.370992923	-6.97E-12	-0.168197874	-0.08655733	-0.034014341	-0.041409163	0.077898858	-0.146748725	0.287443334	-0.13093709	0.286472363	-0.048437988	0.286472363	0.048437988	0.287443334	0.13093709	0.077898858	0.146748725	-0.034014341	0.041409163	-0.168197874	0.08655733	-0.257467403	-0.058212787	-0.257467403	0.058212787	-0.219312329	-4.25E-12	-0.136853847	-0.062180058	-0.136853847	0.062180058	0.00752837	1.99E-13	0.075906076	-0.111974315	0.075906076
3_348	GERES	0.059939835	0.030731028	0.081581929	0.057295974	-0.04659406	0.105840215	0.090196819	0.101426063	0.037906379	-0.031903612	0.048751564	-0.363254273	-1.17E-12	-0.170493693	-0.095021957	-0.033664456	-0.043243527	0.083689263	-0.155144136	0.284538173	-0.132597434	0.279871807	-0.041916614	0.279871807	0.041916614	0.284538173	0.132597434	0.083689263	0.155144136	-0.033664456	0.043243527	-0.170493693	0.095021957	-0.256461155	-0.063915673	-0.256461155	0.063915673	-0.217477542	-6.09E-13	-0.134058954	-0.06258351	-0.134058954	0.06258351	0.008222471	-1.56E-13	0.078499801	-0.113708282	0.078499801
3_35	Moledo	0.033193353	0.128378047	-0.138624763	0.003670073	0.000302164	0.011818248	-0.089203962	0.047358841	-0.162764316	-0.255047163	0.048751564	-0.362623546	-3.29E-12	-0.167603604	-0.088438153	-0.033968284	-0.043814554	0.077808186	-0.149999593	0.276681793	-0.134125275	0.280386875	-0.054675635	0.280386875	0.054675635	0.276681793	0.134125275	0.077808186	0.149999593	-0.033968284	0.043814554	-0.167603604	0.088438153	-0.260011651	-0.056998625	-0.260011651	0.056998625	-0.227514446	-2.16E-12	-0.135797819	-0.062493258	-0.135797819	0.062493258	0.001897626	-1.45E-13	0.07306291	-0.110315177	0.07306291
3_351	GERES	0.073637522	0.05398789	0.089083136	0.040123257	-0.026921295	0.090351521	0.11665657	-0.134962715	-0.162764316	0.116516393	0.01238392	-0.373090218	4.41E-12	-0.168529337	-0.091147465	-0.027042023	-0.042054955	0.083321491	-0.1532342	0.272668411	-0.13139614	0.276260517	-0.040541435	0.276260517	0.040541435	0.272668411	0.13139614	0.083321491	0.1532342	-0.027042023	0.042054955	-0.168529337	0.091147465	-0.259474213	-0.059800304	-0.259474213	0.059800304	-0.232676008	2.70E-12	-0.137756854	-0.066332041	-0.137756854	0.066332041	0.010804347	-1.01E-13	0.08058928	-0.112952844	0.08058928
3_353	GERES	-0.119559214	-0.070959759	-0.189763724	-0.201668853	-0.209892413	-0.158807269	-0.108343302	0.047358841	0.124917756	-0.115285221	-0.025356408	-0.384129134	1.00E-11	-0.17859051	-0.095212782	-0.016099555	-0.046393751	0.073984111	-0.15320429	0.270766336	-0.135506183	0.269192771	-0.02740622	0.269192771	0.02740622	0.270766336	0.135506183	0.073984111	0.15320429	-0.016099555	0.046393751	-0.17859051	0.095212782	-0.263661778	-0.060262086	-0.263661778	0.060262086	-0.219788508	5.47E-12	-0.131147342	-0.064769181	-0.131147342	0.064769181	0.020031768	-1.03E-12	0.078524107	-0.11652088	0.078524107
3_354	GERES	-0.035387372	-0.019015476	-0.027707865	-0.148685811	-0.147549283	-0.005210453	-0.044641251	0.047358841	-0.162764316	-0.072725606	0.01238392	-0.361828901	3.63E-12	-0.175890736	-0.088357714	-0.035678822	-0.045874514	0.085902975	-0.153872763	0.279138443	-0.144433825	0.275332796	-0.048852065	0.275332796	0.048852065	0.279138443	0.144433825	0.085902975	0.153872763	-0.035678822	0.045874514	-0.175890736	0.088357714	-0.258141268	-0.056682029	-0.258141268	0.056682029	-0.217875337	2.18E-12	-0.132658492	-0.061318335	-0.132658492	0.061318335	0.011252165	-1.71E-13	0.08137621	-0.115405212	0.08137621
3_355	GERES	0.025116048	0.083016477	-0.071157982	-0.117111465	-0.041639467	-0.128897308	0.026348695	0.101426063	0.037906379	0.116516393	0.083842884	-0.368594442	2.61E-12	-0.168681209	-0.095292935	-0.028649947	-0.045606733	0.080130821	-0.149864633	0.277230057	-0.147790126	0.278959801	-0.039109708	0.278959801	0.039109708	0.277230057	0.147790126	0.080130821	0.149864633	-0.028649947	0.045606733	-0.168681209	0.095292935	-0.259004622	-0.06235897	-0.259004622	0.06235897	-0.219372534	1.58E-12	-0.131476805	-0.060181111	-0.131476805	0.060181111	0.004293522	-1.12E-13	0.07486434	-0.115203969	0.07486434
3_356	GERES	0.033717874	0.054706023	0.028925477	-0.025493598	0.012861199	0.058115422	0.06270474	0.047358841	-0.0574038	0.081425073	0.01238392	-0.372273052	-7.80E-12	-0.17189458	-0.089506599	-0.029981666	-0.043323501	0.076396504	-0.14632112	0.283682389	-0.125621624	0.285083714	-0.04672	0.285083714	0.04672	0.283682389	0.125621624	0.076396504	0.14632112	-0.029981666	0.043323501	-0.17189458	0.089506599	-0.262451218	-0.057328492	-0.262451218	0.057328492	-0.228307926	-4.85E-12	-0.129247129	-0.064055216	-0.129247129	0.064055216	0.001136704	-2.83E-13	0.077691127	-0.10597777	0.077691127
3_357	GERES	0.056870256	0.003903785	0.096991993	-0.040400706	-0.023679801	0.068462126	0.063643854	-0.070424194	0.037906379	0.081425073	0.083842884	-0.365558086	8.52E-12	-0.16570232	-0.101809321	-0.029780351	-0.042754673	0.081132123	-0.154375344	0.274549985	-0.143060573	0.274151582	-0.038531812	0.274151582	0.038531812	0.274549985	0.143060573	0.081132123	0.154375344	-0.029780351	0.042754673	-0.16570232	0.101809321	-0.266435962	-0.065123675	-0.266435962	0.065123675	-0.208998647	5.18E-12	-0.134076562	-0.066258693	-0.134076562	0.066258693	0.012951904	-1.78E-13	0.081074422	-0.122619287	0.081074422
3_358	GERES	0.044669744	0.05398789	0.010401793	0.056160256	-0.058251145	0.071545376	0.079475319	-0.009799572	0.037906379	0.045057429	0.019219217	-0.358816869	-2.52E-12	-0.168834679	-0.088911342	-0.035449889	-0.045062794	0.080184676	-0.153174793	0.284420185	-0.137873911	0.278489827	-0.029226242	0.278489827	0.029226242	0.284420185	0.137873911	0.080184676	0.153174793	-0.035449889	0.045062794	-0.168834679	0.088911342	-0.25826761	-0.058144542	-0.25826761	0.058144542	-0.222252485	-1.63E-12	-0.137023888	-0.067480553	-0.137023888	0.067480553	0.005817886	-9.91E-14	0.072159309	-0.121264032	0.072159309
3_359	GERES	-0.140976837	-0.161195332	-0.156376708	-0.158496682	-0.188676574	-0.123270535	-0.130132294	0.047358841	0.037906379	0.150417945	0.048751564	-0.362900272	-1.69E-12	-0.173307873	-0.089442056	-0.031373409	-0.043359486	0.077207809	-0.150035356	0.279939514	-0.131716299	0.283703247	-0.042632001	0.283703247	0.042632001	0.279939514	0.131716299	0.077207809	0.150035356	-0.031373409	0.043359486	-0.173307873	0.089442056	-0.252553327	-0.066118227	-0.252553327	0.066118227	-0.223599871	-1.12E-12	-0.138431577	-0.062706711	-0.138431577	0.062706711	0.005691975	-1.01E-13	0.080555253	-0.116707342	0.080555253
3_36	Moledo	0.041379413	0.068961432	-0.026658547	0.036653039	0.067503015	0.078193317	0.021465078	-0.009799572	-0.0574038	0.007317101	-0.025356408	-0.351562043	1.04E-13	-0.171414102	-0.09030982	-0.034365691	-0.052298302	0.083239635	-0.155782825	0.284640219	-0.133895151	0.279479214	-0.047015385	0.279479214	0.047015385	0.284640219	0.133895151	0.083239635	0.155782825	-0.034365691	0.052298302	-0.171414102	0.09030982	-0.255654931	-0.05989931	-0.255654931	0.05989931	-0.220342149	-3.74E-14	-0.144093369	-0.071780426	-0.144093369	0.071780426	0.005876318	-1.24E-13	0.07803761	-0.116628539	0.07803761
3_360	GERES	0.00048514	0.015915942	-0.054844406	-0.003541497	0.067503015	0.003065457	0.069882177	-0.070424194	0.037906379	-0.115285221	0.019219217	-0.359798271	1.46E-14	-0.170051477	-0.091005924	-0.03003793	-0.049351801	0.077015943	-0.154777342	0.287889359	-0.1321265	0.282358743	-0.038536902	0.282358743	0.038536902	0.287889359	0.1321265	0.077015943	0.154777342	-0.03003793	0.049351801	-0.170051477	0.091005924	-0.254186904	-0.063550525	-0.254186904	0.063550525	-0.222055777	-2.46E-14	-0.137113321	-0.064859561	-0.137113321	0.064859561	0.012094131	-3.60E-15	0.074622011	-0.119128107	0.074622011
3_361	GERES	-0.066779657	-0.110815595	-0.096700736	-0.172681317	-0.078556411	-0.027620354	-0.00868463	0.047358841	0.037906379	0.045057429	0.083842884	-0.368406422	4.33E-13	-0.167725422	-0.090836371	-0.034176562	-0.048112354	0.0782621	-0.14936354	0.281502296	-0.131826613	0.279089188	-0.038872855	0.279089188	0.038872855	0.281502296	0.131826613	0.0782621	0.14936354	-0.034176562	0.048112354	-0.167725422	0.090836371	-0.25779457	-0.05920863	-0.25779457	0.05920863	-0.224759453	2.02E-13	-0.140427613	-0.064588037	-0.140427613	0.064588037	0.017671265	-1.53E-13	0.076465236	-0.112851199	0.076465236
3_362	GERES	0.014481421	0.064706106	-0.050538695	0.033170738	-0.025299234	0.073595608	0.04532948	-0.134962715	-0.162764316	-0.159736983	0.01238392	-0.3526165	-1.08E-11	-0.168592024	-0.089410738	-0.036076432	-0.041618605	0.078683508	-0.160003181	0.297959861	-0.125111159	0.283205687	-0.035289891	0.283205687	0.035289891	0.297959861	0.125111159	0.078683508	0.160003181	-0.036076432	0.041618605	-0.168592024	0.089410738	-0.253650576	-0.066007179	-0.253650576	0.066007179	-0.219824673	-6.86E-12	-0.138211717	-0.063598546	-0.138211717	0.063598546	-0.000961425	-4.16E-13	0.072556501	-0.107748712	0.072556501
3_363	GERES	0.050874521	0.123698894	0.013429041	-0.060628956	0.098050844	0.04713492	0.076699681	0.152719357	-0.162764316	0.116516393	0.01238392	-0.376115026	-3.29E-12	-0.172265794	-0.087457316	-0.033190311	-0.042340065	0.073467155	-0.146409487	0.284257772	-0.136608062	0.272708344	-0.032493633	0.272708344	0.032493633	0.284257772	0.136608062	0.073467155	0.146409487	-0.033190311	0.042340065	-0.172265794	0.087457316	-0.26097458	-0.054932692	-0.26097458	0.054932692	-0.220067356	-1.82E-12	-0.128790814	-0.061688028	-0.128790814	0.061688028	0.004194791	-1.04E-13	0.076828664	-0.119118399	0.076828664
3_364	GERES	-0.099588808	-0.081598157	-0.09838945	-0.152878689	-0.092325992	-0.070450974	-0.042899394	-0.009799572	0.204960464	0.045057429	0.048751564	-0.367160935	7.61E-13	-0.170551018	-0.089007688	-0.031050051	-0.044887232	0.079199218	-0.147573888	0.278803173	-0.13219895	0.284326715	-0.040580799	0.284326715	0.040580799	0.278803173	0.13219895	0.079199218	0.147573888	-0.031050051	0.044887232	-0.170551018	0.089007688	-0.2576157	-0.063266938	-0.2576157	0.063266938	-0.221502401	4.04E-13	-0.140279544	-0.064065041	-0.140279544	0.064065041	0.021726218	-1.57E-13	0.075926202	-0.116899438	0.075926202
3_365	GERES	0.026877542	0.032200536	-0.00231132	-0.030437983	0.000302164	0.08984787	0.093846458	0.152719357	0.037906379	0.183207768	-0.025356408	-0.371026275	1.63E-12	-0.171903281	-0.086364456	-0.027541243	-0.045450433	0.078392518	-0.150605754	0.280383854	-0.134387973	0.277715022	-0.032882877	0.277715022	0.032882877	0.280383854	0.134387973	0.078392518	0.150605754	-0.027541243	0.045450433	-0.171903281	0.086364456	-0.258704341	-0.061505055	-0.258704341	0.061505055	-0.21600555	1.18E-12	-0.133958276	-0.065460897	-0.133958276	0.065460897	0.01061257	-7.25E-14	0.071043216	-0.12522392	0.071043216
3_366	GERES	0.052934254	0.156326603	0.05680696	0.022650477	0.028341384	0.051332198	0.005343656	-0.070424194	0.037906379	-0.159736983	-0.025356408	-0.365979951	-1.05E-11	-0.173954662	-0.093270781	-0.040974013	-0.040901599	0.083473738	-0.152285681	0.293150665	-0.110037699	0.281413471	-0.042379302	0.281413471	0.042379302	0.293150665	0.110037699	0.083473738	0.152285681	-0.040974013	0.040901599	-0.173954662	0.093270781	-0.252689115	-0.067192569	-0.252689115	0.067192569	-0.23073331	-6.87E-12	-0.130982962	-0.061499742	-0.130982962	0.061499742	0.004977661	-2.24E-13	0.075211461	-0.109801899	0.075211461
3_367	GERES	-0.019223527	-0.056013005	0.019456181	-0.083885818	-0.102779049	-0.052865527	0.026673423	0.047358841	0.037906379	-0.031903612	0.048751564	-0.37961433	-3.14E-12	-0.165453395	-0.090249172	-0.02542183	-0.045752862	0.073512183	-0.143613432	0.277203736	-0.132341498	0.286769739	-0.046043061	0.286769739	0.046043061	0.277203736	0.132341498	0.073512183	0.143613432	-0.02542183	0.045752862	-0.165453395	0.090249172	-0.269992079	-0.060080742	-0.269992079	0.060080742	-0.225128693	-1.82E-12	-0.125628136	-0.064659199	-0.125628136	0.064659199	0.007843803	-3.66E-15	0.072343996	-0.106407507	0.072343996
3_368	GERES	0.013879635	-0.003648275	0.005311624	-0.016046993	-0.033679137	0.049115555	0.036827512	-0.033685514	0.165233215	0.023721726	-0.004866198	-0.373763769	2.68E-12	-0.166739964	-0.092912462	-0.020237972	-0.045635564	0.070878064	-0.15196994	0.270768491	-0.137945981	0.283628624	-0.032680435	0.283628624	0.032680435	0.270768491	0.137945981	0.070878064	0.15196994	-0.020237972	0.045635564	-0.166739964	0.092912462	-0.262184965	-0.06524367	-0.262184965	0.06524367	-0.22865499	1.55E-12	-0.12881653	-0.063628816	-0.12881653	0.063628816	0.003790362	-2.22E-14	0.073466051	-0.114790045	0.073466051
3_37	Moledo	-0.04271892	-0.001017671	0.012925135	0.017939043	0.012861199	-0.015232808	-0.002648394	-0.009799572	-0.0574038	-0.031903612	-0.025356408	-0.361474817	-3.43E-12	-0.163267287	-0.090130889	-0.047050592	-0.051285913	0.079844522	-0.156914633	0.286941079	-0.140975242	0.281655032	-0.041631812	0.281655032	0.041631812	0.286941079	0.140975242	0.079844522	0.156914633	-0.047050592	0.051285913	-0.163267287	0.090130889	-0.254779871	-0.069434475	-0.254779871	0.069434475	-0.213658098	-2.00E-12	-0.135511544	-0.064671942	-0.135511544	0.064671942	0.015184559	1.42E-13	0.07126722	-0.11433211	0.07126722
3_40	Moledo	-0.04858515	0.061146116	-0.18299655	-0.044162466	-0.142069817	-0.01243873	-0.091759174	-0.009799572	-0.0574038	-0.072725606	0.048751564	-0.358840096	-4.96E-12	-0.171000085	-0.088173676	-0.032016401	-0.046662177	0.079462267	-0.152609731	0.287858314	-0.133328557	0.284473909	-0.031764268	0.284473909	0.031764268	0.287858314	0.133328557	0.079462267	0.152609731	-0.032016401	0.046662177	-0.171000085	0.088173676	-0.252479157	-0.062003408	-0.252479157	0.062003408	-0.223426496	-3.15E-12	-0.138996109	-0.067929417	-0.138996109	0.067929417	0.006096695	1.22E-14	0.070311961	-0.115171582	0.070311961
3_41	Moledo	-0.005247925	0.00761945	0.021069525	0.06108213	0.110599794	0.034115274	0.053764021	-0.033685514	0.078221838	-0.015498987	-0.07385907	-0.369827355	8.31E-12	-0.172562773	-0.089752769	-0.023469093	-0.044497582	0.078580917	-0.155881125	0.269174307	-0.141703464	0.281236042	-0.043304918	0.281236042	0.043304918	0.269174307	0.141703464	0.078580917	0.155881125	-0.023469093	0.044497582	-0.172562773	0.089752769	-0.258928041	-0.060866349	-0.258928041	0.060866349	-0.223476609	4.89E-12	-0.137276531	-0.071025117	-0.137276531	0.071025117	0.013452712	-4.68E-13	0.071506167	-0.113088638	0.071506167
3_42	Moledo	-0.14629176	-0.118337659	-0.094836139	-0.131374649	-0.045536984	-0.147702631	-0.073895874	-0.098224036	0.078221838	0.097829698	-0.004866198	-0.357276617	-7.13E-12	-0.167774591	-0.091194691	-0.037905598	-0.047816016	0.082189604	-0.156892085	0.28693029	-0.133969791	0.283993652	-0.038609491	0.283993652	0.038609491	0.28693029	0.133969791	0.082189604	0.156892085	-0.037905598	0.047816016	-0.167774591	0.091194691	-0.258919854	-0.061514562	-0.258919854	0.061514562	-0.208122923	-4.43E-12	-0.14185859	-0.067890734	-0.14185859	0.067890734	-0.004566912	3.17E-13	0.070929506	-0.110593857	0.070929506
3_43	Moledo	-0.205903999	-0.097353044	-0.384757832	-0.157089222	-0.255762867	-0.215965683	-0.225290567	-0.080169805	0.037906379	-0.072725606	-0.105399116	-0.353438297	-4.42E-12	-0.169868146	-0.097391282	-0.040801268	-0.041184021	0.0785832	-0.156667259	0.28277006	-0.139695295	0.283792205	-0.042459013	0.283792205	0.042459013	0.28277006	0.139695295	0.0785832	0.156667259	-0.040801268	0.041184021	-0.169868146	0.097391282	-0.255790804	-0.063233764	-0.255790804	0.063233764	-0.220306809	-2.86E-12	-0.135428117	-0.069276089	-0.135428117	0.069276089	0.008936871	-2.03E-13	0.069821284	-0.1090386	0.069821284
3_44	Moledo	0.008404548	-0.039707216	0.075445492	0.023824875	0.043585582	0.004163755	-0.004656427	-0.070424194	0.124917756	-0.072725606	0.048751564	-0.38184269	1.04E-11	-0.155446171	-0.093564973	-0.029601949	-0.050336854	0.073362034	-0.155511768	0.269272711	-0.151660038	0.281934745	-0.050450238	0.281934745	0.050450238	0.269272711	0.151660038	0.073362034	0.155511768	-0.029601949	0.050336854	-0.155446171	0.093564973	-0.26332293	-0.064413229	-0.26332293	0.064413229	-0.202229666	6.08E-12	-0.133212301	-0.069439593	-0.133212301	0.069439593	0.013336288	-2.21E-13	0.071396859	-0.124130901	0.071396859
3_45	Moledo	-0.102188549	-0.046435917	-0.194094074	-0.030437983	-0.02854599	-0.114580226	-0.094687434	-0.134962715	0.037906379	-0.115285221	0.048751564	-0.362109049	-3.11E-12	-0.170898852	-0.088498564	-0.040937194	-0.040202132	0.079437473	-0.158657231	0.285252496	-0.134363147	0.276832136	-0.0445868	0.276832136	0.0445868	0.285252496	0.134363147	0.079437473	0.158657231	-0.040937194	0.040202132	-0.170898852	0.088498564	-0.247751114	-0.062118951	-0.247751114	0.062118951	-0.230525195	-2.03E-12	-0.141304488	-0.062161143	-0.141304488	0.062161143	0.005705126	-2.27E-14	0.082705912	-0.110084554	0.082705912
3_46	Giao	0.098682367	0.084759548	0.123965057	0.115714787	0.03751576	0.091860956	0.123163544	0.101426063	-0.162764316	0.045057429	0.048751564	-0.366643389	-6.01E-12	-0.176446928	-0.09080994	-0.031716074	-0.039998886	0.08118035	-0.140433934	0.278093149	-0.130321635	0.286670421	-0.039788018	0.286670421	0.039788018	0.278093149	0.130321635	0.08118035	0.140433934	-0.031716074	0.039998886	-0.176446928	0.09080994	-0.25218799	-0.060492064	-0.25218799	0.060492064	-0.223359482	-3.71E-12	-0.142911815	-0.064405765	-0.142911815	0.064405765	-0.002840649	-6.08E-13	0.076497858	-0.108764258	0.076497858
3_47	Giao	0.033018451	0.008801139	0.037814424	0.102783572	0.066024818	-0.027053942	-0.061519289	0.047358841	0.037906379	0.081425073	-0.064577121	-0.361271163	2.59E-13	-0.17077946	-0.087582942	-0.037254296	-0.043146829	0.075114589	-0.149642501	0.27139483	-0.146512681	0.282646192	-0.036026668	0.282646192	0.036026668	0.27139483	0.146512681	0.075114589	0.149642501	-0.037254296	0.043146829	-0.17077946	0.087582942	-0.256152852	-0.059959622	-0.256152852	0.059959622	-0.226229401	4.88E-14	-0.138091899	-0.061457461	-0.138091899	0.061457461	0.010233346	-6.84E-14	0.075849511	-0.115001492	0.075849511
3_48	Giao	0.068923708	0.041336356	0.136960983	0.14629176	0.023722438	0.088335392	0.10651631	0.047358841	-0.0574038	0.150417945	-0.064577121	-0.373155303	1.12E-11	-0.166975287	-0.092258587	-0.031970068	-0.048518881	0.074716806	-0.155073046	0.264197544	-0.154047706	0.276579037	-0.038766948	0.276579037	0.038766947	0.264197544	0.154047706	0.074716806	0.155073046	-0.031970068	0.048518881	-0.166975287	0.092258587	-0.255225886	-0.063193294	-0.255225886	0.063193294	-0.217635296	6.91E-12	-0.138307045	-0.067907274	-0.138307045	0.067907274	0.011694647	-1.58E-13	0.075179073	-0.121926875	0.075179073
3_50	Giao	0.046569736	0.16279075	-0.006927896	0.084173292	0.040555276	0.074619149	0.025048727	-0.070424194	0.037906379	-0.072725606	0.01238392	-0.36381797	5.36E-12	-0.17170669	-0.091284841	-0.033039948	-0.048927377	0.079724508	-0.16062106	0.280211285	-0.143030391	0.272695101	-0.036064763	0.272695101	0.036064763	0.280211285	0.143030391	0.079724508	0.16062106	-0.033039948	0.048927377	-0.17170669	0.091284841	-0.248869827	-0.063081546	-0.248869827	0.063081546	-0.223899209	3.32E-12	-0.135887524	-0.063758555	-0.135887524	0.063758555	0.009877673	-1.16E-13	0.074108026	-0.123041816	0.074108026
3_51	Giao	0.083331731	0.128711436	0.086276773	0.113571163	0.077789659	0.106831295	0.102912703	0.047358841	-0.0574038	-0.115285221	0.048751564	-0.36479899	-6.33E-12	-0.168232418	-0.087873479	-0.035982086	-0.044506353	0.077539643	-0.146127064	0.28454872	-0.142436097	0.284994367	-0.044007811	0.284994367	0.044007811	0.28454872	0.142436097	0.077539643	0.146127064	-0.035982086	0.044506353	-0.168232418	0.087873479	-0.254070963	-0.062128125	-0.254070963	0.062128125	-0.222969627	-3.93E-12	-0.138551233	-0.065454014	-0.138551233	0.065454014	0.006577022	-1.48E-13	0.077225968	-0.106932296	0.077225968
3_52	Giao	0.030391249	0.057931254	0.077810119	0.040123257	0.089417697	0.051332198	0.01557308	0.047358841	-0.162764316	0.116516393	-0.064577121	-0.362734754	-6.28E-12	-0.171398875	-0.088086925	-0.039357169	-0.045457174	0.087962152	-0.144869703	0.282881968	-0.130528723	0.280254935	-0.033098954	0.280254935	0.033098954	0.282881968	0.130528723	0.087962152	0.144869703	-0.039357169	0.045457174	-0.171398875	0.088086925	-0.253605728	-0.05671804	-0.253605728	0.05671804	-0.219490446	-3.81E-12	-0.141204681	-0.061810108	-0.141204681	0.061810108	0.005727352	-6.89E-14	0.063174566	-0.121817789	0.063174566
3_53	Giao	0.043285661	0.019268525	0.14140346	0.095162414	0.064544433	0.002515855	0.064582087	0.047358841	-0.0574038	-0.031903612	-0.025356408	-0.356919046	-9.17E-12	-0.167462288	-0.088817796	-0.038601094	-0.04858609	0.075570312	-0.143991974	0.289042483	-0.13130376	0.28498854	-0.041237156	0.28498854	0.041237156	0.289042483	0.13130376	0.075570312	0.143991974	-0.038601094	0.04858609	-0.167462288	0.088817796	-0.258253736	-0.058856573	-0.258253736	0.058856573	-0.225918621	-6.04E-12	-0.137845046	-0.069124486	-0.137845046	0.069124486	0.002470324	-3.05E-13	0.072546535	-0.114558753	0.072546535
3_54	Giao	-0.064463054	-0.096517622	-0.00641389	-0.061906911	-0.007628092	-0.034442438	-0.024961693	0.047358841	-0.0574038	-0.031903612	-0.025356408	-0.358927293	-3.06E-12	-0.167493066	-0.091193459	-0.039924891	-0.043905376	0.085722872	-0.153522197	0.284945388	-0.135747806	0.282331636	-0.035648376	0.282331636	0.035648376	0.284945388	0.135747806	0.085722872	0.153522197	-0.039924891	0.043905376	-0.167493066	0.091193459	-0.253158553	-0.064494898	-0.253158553	0.064494898	-0.2232744	-1.95E-12	-0.139621482	-0.069143549	-0.139621482	0.069143549	0.012372684	5.87E-14	0.075854216	-0.111923629	0.075854216
3_55	Giao	-0.129387303	-0.089444574	-0.16116427	-0.117111465	-0.131200145	-0.16593858	-0.145826396	0.101426063	0.037906379	0.081425073	0.048751564	-0.361840093	5.87E-14	-0.174531916	-0.089370308	-0.04128195	-0.04516071	0.082846018	-0.155626377	0.279972583	-0.140671451	0.284082292	-0.039433355	0.284082292	0.039433355	0.279972583	0.140671451	0.082846018	0.155626377	-0.04128195	0.04516071	-0.174531916	0.089370308	-0.250775732	-0.061472956	-0.250775732	0.061472956	-0.216698385	-5.12E-15	-0.140405276	-0.063944708	-0.140405276	0.063944708	0.009582832	-8.85E-14	0.075437783	-0.113924853	0.075437783
3_56	Giao	0.002560895	-0.001525883	0.00102634	0.06108213	0.119067245	0.06816375	-0.003574022	0.084097521	-0.122448857	0.097829698	0.027923624	-0.360987493	-3.86E-12	-0.173291581	-0.093990431	-0.029557057	-0.04044958	0.082638911	-0.150256819	0.287699031	-0.135316682	0.28398299	-0.044211802	0.28398299	0.044211802	0.287699031	0.135316682	0.082638911	0.150256819	-0.029557057	0.04044958	-0.173291581	0.093990431	-0.250236435	-0.061365828	-0.250236435	0.061365828	-0.221155915	-2.61E-12	-0.146374696	-0.066419926	-0.146374696	0.066419926	0.007142832	-3.83E-13	0.076404326	-0.113953042	0.076404326
3_57	Giao	-0.068792676	-0.140016549	0.003477322	0.026890765	-0.081978263	-0.030255335	-0.013322272	-0.033685514	-0.122448857	-0.015498987	-0.004866198	-0.361685793	-2.62E-12	-0.166941293	-0.088438471	-0.038666307	-0.045589575	0.077396936	-0.153282318	0.284341381	-0.136488756	0.287357508	-0.047418979	0.287357508	0.047418979	0.284341381	0.136488756	0.077396936	0.153282318	-0.038666307	0.045589575	-0.166941293	0.088438471	-0.254845635	-0.063429074	-0.254845635	0.063429074	-0.211382992	-1.76E-12	-0.138228776	-0.061184813	-0.138228776	0.061184813	0.016311467	-3.19E-14	0.067698064	-0.119001458	0.067698064
3_58	Giao	-0.113587166	-0.217627151	-0.002045859	-0.045212529	-0.041568724	-0.079818128	-0.02055928	0.084097521	-0.017088342	-0.056320982	-0.004866198	-0.35581802	-1.36E-11	-0.170800108	-0.087859614	-0.041054882	-0.044542187	0.077297535	-0.148582229	0.295788107	-0.134529888	0.285939263	-0.043981328	0.285939263	0.043981328	0.295788107	0.134529888	0.077297535	0.148582229	-0.041054882	0.044542187	-0.170800108	0.087859614	-0.24928621	-0.057616757	-0.24928621	0.057616757	-0.228107901	-8.42E-12	-0.139575931	-0.059198035	-0.139575931	0.059198035	-0.001988624	3.58E-13	0.074666351	-0.102793268	0.074666351
3_59	Giao	0.033936017	-0.043379033	0.138384756	0.118240543	0.016139593	0.086258333	0.057953706	0.026939107	-0.017088342	0.132921018	0.027923624	-0.370625896	-4.70E-12	-0.170775738	-0.088404717	-0.025375655	-0.049517233	0.073589258	-0.14760894	0.28076367	-0.13620834	0.284985462	-0.037758739	0.284985462	0.037758739	0.28076367	0.13620834	0.073589258	0.14760894	-0.025375655	0.049517233	-0.170775738	0.088404717	-0.253296036	-0.061261803	-0.253296036	0.061261803	-0.227221543	-2.94E-12	-0.138100748	-0.068207319	-0.138100748	0.068207319	-0.00059522	-3.30E-14	0.071708344	-0.109519305	0.071708344
3_6	Moledo	0.00319199	0.127710936	0.017952798	0.077521383	-0.11157418	-0.004103033	-0.019846593	-0.070424194	-0.0574038	-0.159736983	-0.025356408	-0.357517552	3.59E-12	-0.167801212	-0.094646577	-0.039181879	-0.047789206	0.08213894	-0.154430903	0.276844854	-0.135237928	0.275100918	-0.035835715	0.275100918	0.035835715	0.276844854	0.135237928	0.08213894	0.154430903	-0.039181879	0.047789206	-0.167801212	0.094646577	-0.263205595	-0.064422819	-0.263205595	0.064422819	-0.221534105	2.20E-12	-0.128903758	-0.070839858	-0.128903758	0.070839858	0.009339761	-1.00E-13	0.078802898	-0.124914097	0.078802898
3_60	Giao	0.060620687	0.084062684	0.128914449	0.079743606	0.15106186	0.066401332	0.051049229	-0.070424194	-0.162764316	-0.031903612	-0.025356408	-0.372478634	2.53E-12	-0.171128051	-0.090056791	-0.031212385	-0.049261377	0.080110534	-0.147981629	0.273974827	-0.132376125	0.275744371	-0.035441707	0.275744371	0.035441707	0.273974827	0.132376125	0.080110534	0.147981629	-0.031212385	0.049261377	-0.171128051	0.090056791	-0.261041626	-0.058503944	-0.261041626	0.058503944	-0.2302134	1.50E-12	-0.13462724	-0.067730927	-0.13462724	0.067730927	0.014959963	-6.78E-14	0.077825446	-0.114004327	0.077825446
3_61	Giao	-0.069295382	-0.073404748	-0.031916182	-0.083885818	-0.04659406	0.021034903	-0.054100071	0.101426063	-0.0574038	-0.031903612	0.048751564	-0.365895743	-4.89E-12	-0.178562383	-0.090737893	-0.02448905	-0.045268455	0.086034896	-0.149949516	0.286344053	-0.123086501	0.275985573	-0.044617408	0.275985573	0.044617408	0.286344053	0.123086501	0.086034896	0.149949516	-0.02448905	0.045268455	-0.178562383	0.090737893	-0.258820678	-0.057458124	-0.258820678	0.057458124	-0.222601618	-3.02E-12	-0.138160102	-0.066836356	-0.138160102	0.066836356	-0.000920384	-7.62E-14	0.071695014	-0.110757796	0.071695014
3_62	Giao	0.081667006	0.000499205	0.130708171	0.040123257	0.153775566	0.110785823	0.051682742	0.101426063	0.037906379	0.116516393	0.048751564	-0.354607889	-3.49E-14	-0.168737525	-0.093012491	-0.037243021	-0.042995723	0.077669035	-0.155153462	0.280194534	-0.134575	0.277316779	-0.041654003	0.277316779	0.041654003	0.280194534	0.134575	0.077669035	0.155153462	-0.037243021	0.042995723	-0.168737525	0.093012491	-0.255468547	-0.059338055	-0.255468547	0.059338055	-0.224265731	-2.33E-13	-0.139847701	-0.064629503	-0.139847701	0.064629503	0.003781812	-2.88E-13	0.075342334	-0.124032097	0.075342334
3_63	Giao	0.073301556	0.028154181	0.12170721	0.092974229	0.142876276	0.041863426	0.066143855	-0.009799572	0.037906379	0.007317101	-0.025356408	-0.359744944	-8.71E-12	-0.174406985	-0.087422299	-0.035235819	-0.048631886	0.073719786	-0.14964972	0.289012926	-0.113128999	0.290616593	-0.037976718	0.290616593	0.037976718	0.289012926	0.113128999	0.073719786	0.14964972	-0.035235819	0.048631886	-0.174406985	0.087422299	-0.254024438	-0.059728103	-0.254024438	0.059728103	-0.220502988	-5.50E-12	-0.143769998	-0.06487995	-0.143769998	0.06487995	0.012438137	-7.78E-14	0.069340902	-0.117920542	0.069340902
3_64	Giao	0.037730091	-0.051612118	0.187318844	0.068582776	0.073394048	0.05499042	0.027971282	0.101426063	0.037906379	0.245728125	0.01238392	-0.35514873	-5.68E-12	-0.174582013	-0.089343601	-0.031668189	-0.042935871	0.077326645	-0.150470004	0.281094213	-0.126728613	0.28360103	-0.036499527	0.28360103	0.036499527	0.281094213	0.126728613	0.077326645	0.150470004	-0.031668189	0.042935871	-0.174582013	0.089343601	-0.259615686	-0.05859759	-0.259615686	0.05859759	-0.22589335	-3.79E-12	-0.142220987	-0.063346819	-0.142220987	0.063346819	0.007607155	-1.94E-14	0.076277406	-0.113987999	0.076277406
3_65	Giao	-0.012427652	0.001256781	0.05777128	-0.019347297	-0.001278864	0.060712152	0.020812123	0.047358841	-0.0574038	0.116516393	0.01238392	-0.359139005	-4.72E-12	-0.170490326	-0.087795308	-0.03803131	-0.043289439	0.07230732	-0.150960752	0.285524691	-0.138519151	0.280199996	-0.050892644	0.280199996	0.050892644	0.285524691	0.138519151	0.07230732	0.150960752	-0.03803131	0.043289439	-0.170490326	0.087795308	-0.247595288	-0.056844595	-0.247595288	0.056844595	-0.223150793	-3.00E-12	-0.142382643	-0.061831686	-0.142382643	0.061831686	0.000645544	-1.50E-13	0.073333374	-0.115697508	0.073333374
3_66	Giao	-0.045363925	-0.077493061	-0.00179968	-0.013238542	-0.095798218	-0.028754141	0.007000657	0.152719357	-0.0574038	0.081425073	-0.025356408	-0.35555979	4.98E-12	-0.173691928	-0.087308677	-0.032232924	-0.049658845	0.077867559	-0.155382054	0.272098333	-0.148486757	0.281803202	-0.049960817	0.281803202	0.049960817	0.272098333	0.148486757	0.077867559	0.155382054	-0.032232924	0.049658845	-0.173691928	0.087308677	-0.252427142	-0.059000696	-0.252427142	0.059000696	-0.224293151	3.08E-12	-0.142073484	-0.066862196	-0.142073484	0.066862196	0.012164116	-1.41E-13	0.075952772	-0.115833931	0.075952772
3_67	Giao	-0.042650025	-0.07178154	0.074345219	-0.011518683	-0.03761615	-0.022894981	-0.018232265	0.084097521	-0.122448857	-0.056320982	0.027923624	-0.377648722	1.17E-11	-0.177255453	-0.085958584	-0.024830441	-0.04547678	0.083752579	-0.153494671	0.273595303	-0.143285119	0.277524206	-0.045993975	0.277524206	0.045993975	0.273595303	0.143285119	0.083752579	0.153494671	-0.024830441	0.04547678	-0.177255453	0.085958584	-0.246653905	-0.056324431	-0.246653905	0.056324431	-0.218771767	6.78E-12	-0.147846778	-0.062639219	-0.147846778	0.062639219	0.030163782	-9.48E-13	0.085032318	-0.12072918	0.085032318
3_68	Giao	-0.1370296	-0.179173344	-0.029283909	-0.007166878	-0.03017333	-0.030457235	-0.091028447	-0.070424194	0.037906379	0.045057429	-0.064577121	-0.353167694	-4.60E-12	-0.170454245	-0.08958768	-0.035389207	-0.041679821	0.078232097	-0.14858719	0.283895994	-0.126520342	0.282527129	-0.03992294	0.282527129	0.03992294	0.283895994	0.126520342	0.078232097	0.14858719	-0.035389207	0.041679821	-0.170454245	0.08958768	-0.258144169	-0.059329833	-0.258144169	0.059329833	-0.222792534	-2.97E-12	-0.143719316	-0.066536575	-0.143719316	0.066536575	0.002110544	-5.11E-14	0.075065366	-0.120665665	0.075065366
3_7	Moledo	0.000846477	0.137010239	0.031402565	0.055023246	-0.088865781	0.005260847	-0.014757523	-0.070424194	0.037906379	-0.206256999	0.01238392	-0.364875964	-2.41E-12	-0.171461652	-0.089083902	-0.034000792	-0.04391811	0.08546222	-0.148169076	0.278958406	-0.126411949	0.273064084	-0.046204615	0.273064084	0.046204615	0.278958406	0.126411949	0.08546222	0.148169076	-0.034000792	0.04391811	-0.171461652	0.089083902	-0.261630689	-0.05611179	-0.261630689	0.05611179	-0.228893468	-1.60E-12	-0.139476552	-0.064821769	-0.139476552	0.064821769	0.003894107	-1.01E-13	0.086405977	-0.112533217	0.086405977
3_70	Giao	-0.045931623	-0.022499126	0.040269618	-0.068321301	-0.01562174	-0.058108767	-0.011379142	0.101426063	0.037906379	0.081425073	0.01238392	-0.370891818	-3.02E-12	-0.175580921	-0.087405701	-0.031158133	-0.044159419	0.081688189	-0.154033028	0.282244809	-0.125360193	0.285581749	-0.039877276	0.285581749	0.039877276	0.282244809	0.125360193	0.081688189	0.154033028	-0.031158133	0.044159419	-0.175580921	0.087405701	-0.254278797	-0.057219435	-0.254278797	0.057219435	-0.222374894	-1.78E-12	-0.143055942	-0.06136571	-0.143055942	0.06136571	0.020760407	2.43E-13	0.079639832	-0.111678529	0.079639832
3_71	Giao	-0.161152852	-0.240698272	-0.098217949	-0.24449962	-0.152444974	-0.105552214	-0.141155643	0.084097521	-0.122448857	-0.238642539	-0.03876775	-0.364719862	7.95E-12	-0.17069469	-0.08783232	-0.029727308	-0.044314812	0.084443126	-0.155240678	0.277376063	-0.140299913	0.273627067	-0.038821526	0.273627067	0.038821526	0.277376063	0.140299913	0.084443126	0.155240678	-0.029727308	0.044314812	-0.17069469	0.08783232	-0.255991645	-0.059441748	-0.255991645	0.059441748	-0.228804559	4.93E-12	-0.140304324	-0.068015151	-0.140304324	0.068015151	0.017929981	-7.43E-13	0.082378674	-0.119445898	0.082378674
3_72	Giao	-0.100252224	-0.128716993	-0.105016071	-0.001031696	0.030982166	0.089242519	-0.039791973	0.026939107	-0.017088342	-0.015498987	-0.004866198	-0.368960762	1.21E-12	-0.172860611	-0.087904567	-0.024043502	-0.043632489	0.072835701	-0.150221897	0.275498026	-0.132262533	0.281811408	-0.047904018	0.281811408	0.047904018	0.275498026	0.132262533	0.072835701	0.150221897	-0.024043502	0.043632489	-0.172860611	0.087904567	-0.25482803	-0.062878136	-0.25482803	0.062878136	-0.218728088	6.18E-13	-0.145214	-0.06348859	-0.145214	0.06348859	0.008087251	-8.15E-14	0.074259258	-0.120066054	0.074259258
3_73	Giao	0.040715704	0.127268158	0.009578622	0.003429278	0.093446715	0.057147727	0.02117774	0.138164742	-0.017088342	0.023721726	-0.004866198	-0.355054576	5.60E-12	-0.172446741	-0.093053236	-0.036526204	-0.043099701	0.078791789	-0.15340085	0.270776355	-0.142822311	0.280759054	-0.055518835	0.280759054	0.055518835	0.270776355	0.142822311	0.078791789	0.15340085	-0.036526204	0.043099701	-0.172446741	0.093053236	-0.258620684	-0.064648738	-0.258620684	0.064648738	-0.22066655	3.48E-12	-0.136985302	-0.065146433	-0.136985302	0.065146433	0.017617978	-3.84E-13	0.073979689	-0.117401756	0.073979689
3_74	Giao	0.030805548	0.061797236	0.066331438	0.032671128	0.088242887	-0.01096641	0.018413671	0.026939107	-0.122448857	0.061462054	-0.004866198	-0.360157438	5.68E-12	-0.174183309	-0.091892685	-0.030263364	-0.051173306	0.082168124	-0.160254139	0.284756344	-0.134072499	0.274079702	-0.045241477	0.274079702	0.045241477	0.284756344	0.134072499	0.082168124	0.160254139	-0.030263364	0.051173306	-0.174183309	0.091892685	-0.249800685	-0.061703345	-0.249800685	0.061703345	-0.227877984	3.63E-12	-0.13850011	-0.065333014	-0.13850011	0.065333014	0.029164002	-6.90E-13	0.075238706	-0.118889877	0.075238706
3_75	Giao	0.060246162	0.012857807	0.107980677	-0.008511162	0.102060033	-0.004400398	-0.02055928	-0.033685514	0.078221838	0.166822569	0.027923624	-0.370870507	5.12E-12	-0.173024641	-0.089345072	-0.028776559	-0.048637322	0.074480447	-0.161596137	0.275949653	-0.135776201	0.276748831	-0.037840874	0.276748831	0.037840874	0.275949653	0.135776201	0.074480447	0.161596137	-0.028776559	0.048637322	-0.173024641	0.089345072	-0.255146456	-0.058017631	-0.255146456	0.058017631	-0.215325922	2.90E-12	-0.137618964	-0.062895037	-0.137618964	0.062895037	0.01694982	-3.27E-13	0.074509637	-0.116252611	0.074509637
3_76	Giao	-0.107638562	-0.092077086	-0.098895685	-0.037454538	-0.071721763	-0.051980562	-0.089190033	0.084097521	0.078221838	0.023721726	0.027923624	-0.338607707	-6.25E-12	-0.178356993	-0.091437554	-0.036126299	-0.046735219	0.077796003	-0.156949451	0.293190571	-0.129172044	0.285707968	-0.046773221	0.285707968	0.046773221	0.293190571	0.129172044	0.077796003	0.156949451	-0.036126299	0.046735219	-0.178356993	0.091437554	-0.247827715	-0.060120801	-0.247827715	0.060120801	-0.208215026	-3.84E-12	-0.146489174	-0.06896285	-0.146489174	0.06896285	0.005370208	1.74E-13	0.068739098	-0.116756282	0.068739098
3_77	Giao	-0.081185201	-0.037343148	-0.133360053	-0.15568374	-0.017228166	-0.071042515	-0.063293913	-0.009799572	-0.0574038	0.007317101	-0.025356408	-0.361630151	-1.57E-12	-0.173184479	-0.088366507	-0.027998518	-0.045238305	0.081764602	-0.148814484	0.281928332	-0.126776476	0.283433875	-0.045275019	0.283433875	0.045275019	0.281928332	0.126776476	0.081764602	0.148814484	-0.027998518	0.045238305	-0.173184479	0.088366507	-0.260385324	-0.063208311	-0.260385324	0.063208311	-0.222060938	-9.91E-13	-0.139805804	-0.067905781	-0.139805804	0.067905781	0.008034968	-2.09E-14	0.075782997	-0.118846564	0.075782997
3_78	Giao	-0.018528844	-0.07824667	0.030048933	0.023988005	0.012394271	0.037258942	0.05985232	0.084097521	-0.017088342	0.097829698	-0.004866198	-0.362310368	1.99E-11	-0.182113706	-0.095664286	-0.023312603	-0.050516417	0.083892575	-0.156684443	0.260090862	-0.157972569	0.266669319	-0.046620176	0.266669319	0.046620176	0.260090862	0.157972569	0.083892575	0.156684443	-0.023312603	0.050516417	-0.182113706	0.095664286	-0.257119007	-0.062518867	-0.257119007	0.062518867	-0.220825196	1.19E-11	-0.13720341	-0.071346847	-0.13720341	0.071346847	0.02229409	-1.68E-12	0.081948401	-0.12145696	0.081948401
3_79	Giao	-0.155021717	-0.155421387	-0.168388865	-0.164146414	-0.198264375	-0.135817751	-0.105745416	0.047358841	0.037906379	0.045057429	0.01238392	-0.361419971	-3.78E-12	-0.171462957	-0.089159661	-0.031075039	-0.046336593	0.078896318	-0.153973522	0.282180941	-0.122692635	0.283117582	-0.040676563	0.283117582	0.040676563	0.282180941	0.122692635	0.078896318	0.153973522	-0.031075039	0.046336593	-0.171462957	0.089159661	-0.259686147	-0.06008712	-0.259686147	0.06008712	-0.219253803	-2.33E-12	-0.142415809	-0.068359984	-0.142415809	0.068359984	0.008592569	3.45E-14	0.076593941	-0.114732993	0.076593941
3_8	Moledo	-0.012610718	-0.115485525	0.041739846	0.058430404	-0.006037002	0.056033173	0.036688044	-0.070424194	-0.0574038	0.007317101	-0.064577121	-0.351769587	-3.28E-13	-0.170953044	-0.084905956	-0.025273557	-0.045545432	0.093732274	-0.155153736	0.280740638	-0.137056631	0.280003261	-0.052772561	0.280003261	0.052772561	0.280740638	0.137056631	0.093732274	0.155153736	-0.025273557	0.045545432	-0.170953044	0.084905956	-0.260924316	-0.066252774	-0.260924316	0.066252774	-0.234245957	-5.98E-13	-0.144229394	-0.066076361	-0.144229394	0.066076361	0.008920076	-7.14E-14	0.073444075	-0.107619721	0.073444075
3_80	Giao	-0.004674476	-0.043010641	0.080597016	0.015228825	0.072466925	0.07423173	0.056812804	-0.033685514	0.078221838	-0.098880596	-0.07385907	-0.351907394	-6.49E-12	-0.173454076	-0.08814428	-0.038248562	-0.048885594	0.07868622	-0.148319936	0.281313943	-0.13696852	0.288681423	-0.044263293	0.288681423	0.044263293	0.281313943	0.13696852	0.07868622	0.148319936	-0.038248562	0.048885594	-0.173454076	0.08814428	-0.254084422	-0.059651104	-0.254084422	0.059651104	-0.225309329	-4.09E-12	-0.137007125	-0.067321736	-0.137007125	0.067321736	0.002141466	6.03E-14	0.068477501	-0.112588751	0.068477501
3_81	Giao	-0.023774121	-0.086291149	0.025269952	-0.025165597	-0.012298342	0.006663822	-0.023578772	0.189458037	0.078221838	-0.015498987	0.059672323	-0.364584639	2.73E-12	-0.171765581	-0.090091096	-0.043018297	-0.047489151	0.080555199	-0.151162855	0.276613382	-0.134986372	0.283027197	-0.048993354	0.283027197	0.048993354	0.276613382	0.134986372	0.080555199	0.151162855	-0.043018297	0.047489151	-0.171765581	0.090091096	-0.254690332	-0.057256758	-0.254690332	0.057256758	-0.218365682	1.57E-12	-0.133930496	-0.066883687	-0.133930496	0.066883687	0.019640873	-2.86E-13	0.080238923	-0.11262064	0.080238923
3_82	Giao	-0.048023707	-0.052633217	-0.015053165	-0.040550516	0.012394271	-0.098337176	-0.121407585	-0.098224036	0.078221838	0.023721726	-0.03876775	-0.355206399	3.67E-12	-0.177514481	-0.086872211	-0.028016099	-0.049041255	0.08487255	-0.15431679	0.272202307	-0.136443444	0.282670954	-0.034207618	0.282670954	0.034207618	0.272202307	0.136443444	0.08487255	0.15431679	-0.028016099	0.049041255	-0.177514481	0.086872211	-0.255471909	-0.058692724	-0.255471909	0.058692724	-0.21572021	2.18E-12	-0.150875707	-0.064712701	-0.150875707	0.064712701	0.015370042	-2.69E-13	0.078193643	-0.120549982	0.078193643
3_83	Giao	-0.14849586	-0.165084638	-0.106381259	-0.064081013	-0.107031765	-0.065106829	-0.091835537	-0.098224036	0.078221838	-0.015498987	-0.03876775	-0.347589143	-5.11E-12	-0.173219372	-0.087792133	-0.033083423	-0.048186869	0.085751675	-0.152744519	0.284434497	-0.129493491	0.279963903	-0.040967022	0.279963903	0.040967022	0.284434497	0.129493491	0.085751675	0.152744519	-0.033083423	0.048186869	-0.173219372	0.087792133	-0.259209171	-0.057334483	-0.259209171	0.057334483	-0.232838234	-3.04E-12	-0.143471492	-0.067878333	-0.143471492	0.067878333	0.006166969	1.62E-13	0.076626866	-0.10953544	0.076626866
3_84	MDLN	0.116817409	0.215805759	-0.000201407	0.171053846	0.010516336	0.009894842	0.027858842	-0.033685514	-0.122448857	-0.056320982	-0.07385907	-0.358220006	-8.69E-12	-0.166180024	-0.092002085	-0.038303795	-0.042624538	0.080021533	-0.14850911	0.286530833	-0.130840782	0.27510603	-0.032344404	0.27510603	0.032344404	0.286530833	0.130840782	0.080021533	0.14850911	-0.038303795	0.042624538	-0.166180024	0.092002085	-0.26428106	-0.061586879	-0.26428106	0.061586879	-0.229033097	-5.52E-12	-0.135467994	-0.067388471	-0.135467994	0.067388471	-0.000334945	1.01E-15	0.078240289	-0.102449369	0.078240289
3_85	MDLN	0.096473088	0.112874918	0.016247334	0.032671128	0.072466925	0.005368485	0.076033294	-0.098224036	-0.017088342	0.023721726	-0.03876775	-0.35548435	-2.51E-12	-0.168472338	-0.08869808	-0.030165703	-0.044243781	0.073493408	-0.15431349	0.275032149	-0.143952578	0.2842755	-0.039446048	0.2842755	0.039446048	0.275032149	0.143952578	0.073493408	0.15431349	-0.030165703	0.044243781	-0.168472338	0.08869808	-0.257965483	-0.059705567	-0.257965483	0.059705567	-0.223127165	-1.57E-12	-0.143578627	-0.065392403	-0.143578627	0.065392403	0.003274145	4.23E-15	0.072492968	-0.110132649	0.072492968
3_86	MDLN	0.123227687	0.231043074	0.016851381	0.044132571	0.047420893	-0.044459159	-0.002362146	-0.033685514	-0.017088342	-0.056320982	0.059672323	-0.353997048	1.54E-12	-0.16702952	-0.091474751	-0.039425398	-0.041756553	0.079591045	-0.156114463	0.2747888	-0.140360279	0.277688014	-0.03604746	0.277688014	0.03604746	0.2747888	0.140360279	0.079591045	0.156114463	-0.039425398	0.041756553	-0.16702952	0.091474751	-0.25882213	-0.061027541	-0.25882213	0.061027541	-0.223204021	1.00E-12	-0.138560134	-0.061991823	-0.138560134	0.061991823	0.003902013	-2.32E-14	0.077136143	-0.116380001	0.077136143
3_87	MDLN	-0.170582647	-0.226437781	-0.136896803	-0.117883719	-0.090259884	-0.097618527	-0.076501173	-0.098224036	-0.017088342	-0.015498987	-0.03876775	-0.349658827	5.49E-13	-0.170774986	-0.093668379	-0.044259313	-0.045792167	0.087495348	-0.159872948	0.284742573	-0.132525377	0.279695391	-0.040790323	0.279695391	0.040790323	0.284742573	0.132525377	0.087495348	0.159872948	-0.044259313	0.045792167	-0.170774986	0.093668379	-0.254255389	-0.060202738	-0.254255389	0.060202738	-0.224894313	4.32E-13	-0.136494884	-0.062736832	-0.136494884	0.062736832	0.012120991	-1.12E-13	0.078469402	-0.120417078	0.078469402
3_88	MDLN	0.113427001	0.142681533	0.101343484	0.000457508	0.070698577	0.06450521	0.099641916	-0.033685514	-0.017088342	-0.056320982	-0.004866198	-0.341756477	-5.08E-12	-0.174047069	-0.093302295	-0.03677064	-0.047250081	0.07762662	-0.155244709	0.291684157	-0.133564275	0.283720726	-0.040158702	0.283720726	0.040158702	0.291684157	0.133564275	0.07762662	0.155244709	-0.03677064	0.047250081	-0.174047069	0.093302295	-0.251736184	-0.064061394	-0.251736184	0.064061394	-0.223369242	-3.52E-12	-0.138937388	-0.066786828	-0.138937388	0.066786828	0.001811057	-2.99E-13	0.070248511	-0.119960829	0.070248511
3_89	MDLN	0.010120938	0.078897291	-0.034569051	0.04839697	0.045607656	-0.045822485	0.020783341	0.138164742	0.078221838	0.061462054	-0.004866198	-0.345483159	-2.83E-12	-0.17207624	-0.090301386	-0.038687362	-0.045455787	0.075820204	-0.160526061	0.286786444	-0.134657576	0.278984112	-0.041728593	0.278984112	0.041728593	0.286786444	0.134657576	0.075820204	0.160526061	-0.038687362	0.045455787	-0.17207624	0.090301386	-0.256515372	-0.06095469	-0.256515372	0.06095469	-0.213339599	-1.82E-12	-0.141158897	-0.068725805	-0.141158897	0.068725805	0.010593782	-7.22E-14	0.068161529	-0.116452349	0.068161529
3_9	Moledo	0.108948895	0.096188244	0.093742977	0.156622431	0.039036673	0.102363678	0.067079747	-0.070424194	-0.0574038	-0.031903612	-0.025356408	-0.363994414	6.52E-12	-0.167352467	-0.092884581	-0.034357339	-0.048803286	0.070804933	-0.157607774	0.273261093	-0.152880862	0.282010816	-0.039844723	0.282010816	0.039844723	0.273261093	0.152880862	0.070804933	0.157607774	-0.034357339	0.048803286	-0.167352467	0.092884581	-0.261651548	-0.060182297	-0.261651548	0.060182297	-0.222811936	4.04E-12	-0.126596941	-0.070709095	-0.126596941	0.070709095	0.021925627	-2.93E-14	0.071360744	-0.116771986	0.071360744
3_90	MDLN	-0.033757565	-0.04818052	0.041308312	-0.020595901	-0.03761615	-0.016912909	-0.005192146	-0.033685514	0.245275923	0.132921018	0.027923624	-0.368517319	3.65E-12	-0.168795944	-0.090070118	-0.024677659	-0.047766072	0.08049276	-0.153053942	0.275224179	-0.126229568	0.275597111	-0.037834338	0.275597111	0.037834338	0.275224179	0.126229568	0.08049276	0.153053942	-0.024677659	0.047766072	-0.168795944	0.090070118	-0.26296576	-0.061541117	-0.26296576	0.061541117	-0.231325325	2.29E-12	-0.136970452	-0.065471992	-0.136970452	0.065471992	0.020399419	-5.14E-13	0.080142442	-0.113030192	0.080142442
3_91	MDLN	-0.091043285	-0.155146668	-0.088777555	-0.060911439	-0.165808202	-0.07699924	-0.042730065	-0.033685514	0.245275923	-0.015498987	0.027923624	-0.350983313	-1.32E-11	-0.167407818	-0.092502154	-0.040010313	-0.040811105	0.074218854	-0.155639366	0.299448934	-0.131456842	0.286661922	-0.040775024	0.286661922	0.040775024	0.299448934	0.131456842	0.074218854	0.155639366	-0.040010313	0.040811105	-0.167407818	0.092502154	-0.251097041	-0.062303746	-0.251097041	0.062303746	-0.221569332	-8.02E-12	-0.136890404	-0.063454695	-0.136890404	0.063454695	-0.010112579	3.97E-13	0.073193985	-0.110552079	0.073193985
3_92	MDLN	-0.171937049	-0.125511862	-0.131979336	-0.107883636	-0.130562263	-0.051980562	-0.062255303	-0.033685514	-0.017088342	-0.143332359	-0.07385907	-0.35626555	1.82E-12	-0.16781727	-0.087818807	-0.032872033	-0.045959669	0.081035696	-0.15605839	0.277226663	-0.139189577	0.274412582	-0.047635783	0.274412582	0.047635783	0.277226663	0.139189577	0.081035696	0.15605839	-0.032872033	0.045959669	-0.16781727	0.087818807	-0.259576315	-0.053647645	-0.259576315	0.053647645	-0.230426226	1.32E-12	-0.139936536	-0.064867213	-0.139936536	0.064867213	0.008693795	-2.07E-13	0.078042872	-0.111781493	0.078042872
3_93	MDLN	-0.103200216	-0.11595765	-0.091465728	-0.210851586	-0.06561798	-0.055418172	-0.046520341	0.026939107	-0.122448857	-0.015498987	-0.004866198	-0.353416931	-2.93E-12	-0.170509221	-0.09425642	-0.036650097	-0.045843081	0.079883795	-0.153145719	0.286955803	-0.12983299	0.283381327	-0.043897457	0.283381327	0.043897457	0.286955803	0.12983299	0.079883795	0.153145719	-0.036650097	0.045843081	-0.170509221	0.09425642	-0.251462708	-0.06275045	-0.251462708	0.06275045	-0.216306399	-1.96E-12	-0.143297739	-0.066172259	-0.143297739	0.066172259	0.005124804	-2.80E-13	0.071684221	-0.116652662	0.071684221
3_94	MDLN	0.075882586	0.112244401	0.018058382	-0.019077298	0.084758563	0.042268345	0.048406182	0.138164742	-0.017088342	0.006751622	0.027923624	-0.346633216	-6.50E-12	-0.170043091	-0.091410198	-0.03989844	-0.046719919	0.079442329	-0.156454621	0.281219833	-0.137946002	0.28385834	-0.041496095	0.28385834	0.041496095	0.281219833	0.137946002	0.079442329	0.156454621	-0.03989844	0.046719919	-0.170043091	0.091410198	-0.254706527	-0.055488974	-0.254706527	0.055488974	-0.225106219	-4.11E-12	-0.142237671	-0.062345104	-0.142237671	0.062345104	-0.006419735	4.68E-15	0.069648154	-0.110880081	0.069648154
3_95	MDLN	0.033016308	0.004111905	0.058252918	0.058277079	-0.053521058	0.019525735	0.073416959	-0.098224036	0.078221838	-0.056320982	-0.07385907	-0.355518107	-1.01E-11	-0.168118842	-0.090833209	-0.041569291	-0.046351319	0.078990626	-0.153875614	0.292592818	-0.136304563	0.283112497	-0.046283061	0.283112497	0.046283061	0.292592818	0.136304563	0.078990626	0.153875614	-0.041569291	0.046351319	-0.168118842	0.090833209	-0.253876266	-0.065647526	-0.253876266	0.065647526	-0.225496287	-6.38E-12	-0.134686882	-0.062190388	-0.134686882	0.062190388	0.004645741	1.50E-13	0.070367224	-0.104456334	0.070367224
3_96	MDLN	-0.096474675	-0.134754444	-0.064903742	-0.107883636	-0.156879571	-0.063022772	-0.073895874	0.026939107	0.078221838	0.132921018	0.027923624	-0.34975057	-1.75E-12	-0.173189846	-0.093956953	-0.038154521	-0.043443623	0.078290341	-0.151531886	0.285055208	-0.135672096	0.286624951	-0.048345722	0.286624951	0.048345722	0.285055208	0.135672096	0.078290341	0.151531886	-0.038154521	0.043443623	-0.173189846	0.093956953	-0.254953909	-0.058389912	-0.254953909	0.058389912	-0.214671144	-1.13E-12	-0.141986205	-0.063542682	-0.141986205	0.063542682	0.013165925	-6.84E-14	0.069314124	-0.113025907	0.069314124
3_97	MDLN	0.165373843	0.224299581	0.160072991	0.176060114	0.176413013	0.109886131	0.124485678	-0.033685514	-0.017088342	0.006751622	-0.004866198	-0.351701629	3.90E-12	-0.164640875	-0.091532363	-0.039574441	-0.048173669	0.079980215	-0.157534261	0.273873795	-0.143790507	0.279767806	-0.047303407	0.279767806	0.047303407	0.273873795	0.143790507	0.079980215	0.157534261	-0.039574441	0.048173669	-0.164640875	0.091532363	-0.261564317	-0.061729695	-0.261564317	0.061729695	-0.220052495	2.43E-12	-0.135284215	-0.067124208	-0.135284215	0.067124208	0.0080205	-1.57E-13	0.075953216	-0.120282729	0.075953216
3_98	MDLN	-0.110183632	-0.08321895	-0.05837204	-0.031291191	-0.010377112	0.013115457	0.020783341	-0.098224036	-0.122448857	-0.015498987	0.059672323	-0.352366416	-4.01E-12	-0.170229871	-0.092281215	-0.040936247	-0.043122591	0.081163428	-0.152048501	0.289617399	-0.131491131	0.280629908	-0.043052637	0.280629908	0.043052637	0.289617399	0.131491131	0.081163428	0.152048501	-0.040936247	0.043122591	-0.170229871	0.092281215	-0.251953709	-0.063321368	-0.251953709	0.063321368	-0.225889996	-2.39E-12	-0.137787381	-0.064302973	-0.137787381	0.064302973	0.010511367	7.79E-14	0.075205602	-0.120681926	0.075205602
3_99	MDLN	-0.054630999	-0.057479452	-0.046078129	-0.039001329	-0.081978263	-0.089034783	-0.02853951	0.084097521	-0.017088342	0.199612392	-0.004866198	-0.356783439	-1.02E-11	-0.174445986	-0.088403781	-0.040401466	-0.04230506	0.078888067	-0.150149169	0.294413478	-0.131534284	0.282384334	-0.043164076	0.282384334	0.043164076	0.294413478	0.131534284	0.078888067	0.150149169	-0.040401466	0.04230506	-0.174445986	0.088403781	-0.249060615	-0.062542447	-0.249060615	0.062542447	-0.216619357	-6.21E-12	-0.139103841	-0.062047957	-0.139103841	0.062047957	0.001835182	3.56E-13	0.069991946	-0.11568036	0.069991946
[truncated: 11 more columns]
