# Supplementary material for: Where does diversity come from? Linking geographical patterns of morphological, genetic, and environmental variation in wall lizards
Source: BMC Evol Biol. 2018 Aug 22;18:124. doi: 10.1186/s12862-018-1237-7 (PMC6113677; doi:10.1186/s12862-018-1237-7)
Supplement: Supplementary file 6 — Sex-corrected individual values for all morphological traits for populations of P. vaucheri, provides the data used for all analyses for this species, after mean-centering by sex, including biometric and scalation variables as described in Methods, and superimposed, sex-mean-centered landmark coordinates (X1 – Y24), as well as the population of origin in accordance with Additional file 3. (TXT 203 kb) [file 12862_2018_1237_MOESM6_ESM.txt]

code	pop	SVL	TRL	HL	HW	HH	FFL	HFL	FPN	CSN	GSN	VSN	X1	Y1	X2	Y2	X3	Y3	X4	Y4	X5	Y5	X6	Y6	X7	Y7	X8	Y8	X9	Y9	X10	Y10	X11	Y11	X12	Y12	X13	Y13	X14	Y14	X15	Y15	X16	Y16	X17	Y17	X18	Y18	X19
7_1	TAZA	-0.005434945	0.078369513	-0.068558861	0.153204672	0.125190009	-0.064862196	-0.018237474	0.216504982	0.18742742	-0.142120287	0.105908834	-0.374279135	-4.08E-12	-0.174856789	-0.089385233	-0.027512225	-0.043677242	0.077236362	-0.143071735	0.29618809	-0.122217486	0.274961695	-0.024603791	0.274961695	0.024603791	0.29618809	0.122217486	0.077236362	0.143071735	-0.027512225	0.043677242	-0.174856789	0.089385233	-0.253637016	-0.057768525	-0.253637016	0.057768525	-0.231326361	-2.52E-12	-0.137933157	-0.061752477	-0.137933157	0.061752477	0.003923232	1.27E-13	0.075084636	-0.108625754	0.075084636
7_10	TAZA	-0.000534276	0.114731461	0.053480479	0.115263008	-0.064794442	0.006912778	0.004240881	0.071772698	-0.025099751	0.054651343	0.064558401	-0.367776834	-2.57E-12	-0.164015457	-0.089683762	-0.036918364	-0.043268676	0.081584848	-0.151848213	0.289941742	-0.126084399	0.283367541	-0.038633728	0.283367541	0.038633728	0.289941742	0.126084399	0.081584848	0.151848213	-0.036918364	0.043268676	-0.164015457	0.089683762	-0.260199084	-0.056627936	-0.260199084	0.056627936	-0.21933951	-1.51E-12	-0.138172506	-0.061768823	-0.138172506	0.061768823	0.006590246	-1.14E-14	0.072344255	-0.116371633	0.072344255
7_100	OUKM	0.109252075	0.092888583	0.139533543	0.139499624	0.108764405	0.135395368	-0.013790886	0.017705477	0.070210428	-0.22406206	-0.009549571	-0.340478134	-1.60E-12	-0.16483355	-0.09103833	-0.037561923	-0.043991057	0.080235631	-0.157088864	0.296220973	-0.142090205	0.269481258	-0.040192315	0.269481258	0.040192315	0.296220973	0.142090205	0.080235631	0.157088864	-0.037561923	0.043991057	-0.16483355	0.09103833	-0.257185569	-0.062489186	-0.257185569	0.062489186	-0.221793581	-1.19E-12	-0.147625794	-0.066492651	-0.147625794	0.066492651	0.001506078	-9.33E-14	0.071554557	-0.120471554	0.071554557
7_103	OUKM	-0.113403661	-0.115458827	-0.171100887	-0.064724825	-0.161368959	-0.135679383	-0.171102889	-0.100077559	-0.130460267	-0.275355354	-0.048770284	-0.356229739	9.48E-13	-0.157995358	-0.096460414	-0.040387846	-0.045337284	0.076965999	-0.150031162	0.280099348	-0.141121671	0.282065622	-0.039438492	0.282065622	0.039438492	0.280099348	0.141121671	0.076965999	0.150031162	-0.040387846	0.045337284	-0.157995358	0.096460414	-0.261022672	-0.056659781	-0.261022672	0.056659781	-0.223919364	5.50E-13	-0.141088171	-0.060918845	-0.141088171	0.060918845	0.014435022	-1.73E-13	0.072634743	-0.116963492	0.072634743
7_105	OUKM	0.062669736	0.08349335	0.145337041	0.052481759	0.085401759	0.032342949	0.015619927	-0.188960126	-0.218037688	-0.07182108	0.010598654	-0.379620871	5.62E-12	-0.163427131	-0.097409839	-0.034338979	-0.048147015	0.077957564	-0.158192385	0.279819584	-0.130545027	0.271033679	-0.031565421	0.271033679	0.031565421	0.279819584	0.130545027	0.077957564	0.158192385	-0.034338979	0.048147015	-0.163427131	0.097409839	-0.255541258	-0.05982118	-0.255541258	0.05982118	-0.217045503	3.09E-12	-0.135860835	-0.073325703	-0.135860835	0.073325703	0.00785944	-1.52E-13	0.082080471	-0.127861038	0.082080471
7_109	OUKM	0.011472561	0.048871697	0.046139073	0.03122088	0.077945325	-0.014358155	0.010421595	-0.039452937	0.070210428	-0.041740503	-0.048770284	-0.36979327	8.64E-14	-0.16234429	-0.0902218	-0.029904608	-0.049827162	0.076418262	-0.154497066	0.283525147	-0.13905606	0.279392346	-0.043113518	0.279392346	0.043113518	0.283525147	0.13905606	0.076418262	0.154497066	-0.029904608	0.049827162	-0.16234429	0.0902218	-0.264872858	-0.055011995	-0.264872858	0.055011995	-0.217144221	7.56E-14	-0.137060431	-0.0718959	-0.137060431	0.0718959	0.009723615	-1.61E-14	0.068445219	-0.110385264	0.068445219
7_11	TAZA	-0.00211969	0.011648987	0.052957877	0.102329259	-0.086693128	0.053897344	0.036889521	0.017705477	-0.025099751	0.076042533	0.028190757	-0.383026387	3.94E-12	-0.16613215	-0.087135956	-0.026482172	-0.040513669	0.082824269	-0.147248602	0.276096905	-0.139794172	0.278308157	-0.032394329	0.278308157	0.032394329	0.276096905	0.139794172	0.082824269	0.147248602	-0.026482172	0.040513669	-0.16613215	0.087135956	-0.261408402	-0.05894739	-0.261408402	0.05894739	-0.21898563	2.36E-12	-0.137919013	-0.053622958	-0.137919013	0.053622958	0.012277145	-9.59E-14	0.076539006	-0.112694385	0.076539006
7_110	OUKM	-0.022354779	0.122622463	-0.070986285	-0.060537799	-0.141683284	-0.071227551	-0.110401577	-0.16461608	0.070210428	-0.084300117	0.028190757	-0.379487123	3.97E-13	-0.167230179	-0.090776708	-0.02780032	-0.043620804	0.074640774	-0.146149271	0.285302619	-0.123518305	0.273276522	-0.023188754	0.273276522	0.023188754	0.285302619	0.123518305	0.074640774	0.146149271	-0.02780032	0.043620804	-0.167230179	0.090776708	-0.267278346	-0.056880389	-0.267278346	0.056880389	-0.220180715	2.17E-13	-0.141080726	-0.062210849	-0.141080726	0.062210849	0.011036875	-4.53E-14	0.075819854	-0.109431126	0.075819854
7_111	OUKM	0.069065672	0.149760692	0.075186758	0.116430551	0.084185595	0.033027022	-0.093369535	-0.16461608	0.070210428	-0.084300117	0.028190757	-0.366009634	-1.39E-12	-0.159051526	-0.093827161	-0.034725773	-0.045906534	0.071863199	-0.156372164	0.287316283	-0.149610147	0.283311286	-0.042780269	0.283311286	0.042780269	0.287316283	0.149610147	0.071863199	0.156372164	-0.034725773	0.045906534	-0.159051526	0.093827161	-0.25494913	-0.058829864	-0.25494913	0.058829864	-0.220911149	-8.29E-13	-0.136387735	-0.063434276	-0.136387735	0.063434276	0.00417541	-6.38E-14	0.070264024	-0.111384053	0.070264024
7_112	OUKM	0.054928532	0.042698838	0.084853585	0.026125328	0.134233947	0.122622442	0.029449274	-0.039452937	-0.130460267	-0.12875188	-0.048770284	-0.3649317	-2.92E-13	-0.161453283	-0.090369567	-0.034583461	-0.049390296	0.0782659	-0.149870171	0.287401871	-0.139528176	0.277976396	-0.043879307	0.277976396	0.043879307	0.287401871	0.139528176	0.0782659	0.149870171	-0.034583461	0.049390296	-0.161453283	0.090369567	-0.258385751	-0.054226131	-0.258385751	0.054226131	-0.228239474	-2.14E-13	-0.141968978	-0.063850661	-0.141968978	0.063850661	0.008445555	-8.24E-15	0.071740424	-0.110760509	0.071740424
7_113	OUKM	0.108127857	0.092312946	0.131731389	0.04949222	0.085401759	0.017356293	0.025388533	-0.119967255	-0.100254652	0.0322331	0.010598654	-0.370329277	-1.69E-12	-0.170881688	-0.092751681	-0.030252091	-0.044169201	0.071936352	-0.146803423	0.288216992	-0.129460309	0.275455168	-0.030951124	0.275455168	0.030951124	0.288216992	0.129460309	0.071936352	0.146803423	-0.030252091	0.044169201	-0.170881688	0.092751681	-0.258875693	-0.055891186	-0.258875693	0.055891186	-0.236240681	-1.04E-12	-0.139907456	-0.06190006	-0.139907456	0.06190006	0.014827102	1.84E-14	0.069686705	-0.107378139	0.069686705
7_114	OUKM	0.10078568	0.156408107	0.082598701	0.068766353	0.051627442	0.018042399	-0.037854688	-0.188960126	0.005105864	-0.142120287	-0.023302897	-0.370886338	-9.16E-13	-0.158497088	-0.10083611	-0.044454492	-0.049704501	0.076963876	-0.157452544	0.287655792	-0.144581182	0.277630847	-0.027999917	0.277630847	0.027999917	0.287655792	0.144581182	0.076963876	0.157452544	-0.044454492	0.049704501	-0.158497088	0.10083611	-0.255349833	-0.057046243	-0.255349833	0.057046243	-0.213880446	-6.40E-13	-0.122297587	-0.087901155	-0.122297587	0.087901155	-0.008897695	7.82E-14	0.065711811	-0.109557571	0.065711811
7_116	OUKM	-0.045992343	-0.07532465	0.02141187	0.001973702	-0.025715351	-0.079121349	-0.079690253	0.116421523	-0.100254652	-0.095600271	0.043388477	-0.373836794	-1.37E-12	-0.158295514	-0.095259336	-0.030793896	-0.044083752	0.074749846	-0.14730478	0.293591494	-0.133355624	0.277324727	-0.040020933	0.277324727	0.040020933	0.293591494	0.133355624	0.074749846	0.14730478	-0.030793896	0.044083752	-0.158295514	0.095259336	-0.263796295	-0.053409714	-0.263796295	0.053409714	-0.225908713	-9.14E-13	-0.135798648	-0.067887036	-0.135798648	0.067887036	0.012281017	-2.55E-14	0.074116601	-0.109222861	0.074116601
7_117	OUKM	0.076733062	0.104731297	0.141387812	0.114685467	-0.021600119	-0.006958903	0.040489491	-0.055428734	0.005105864	-0.242203746	0.010598654	-0.367590585	2.15E-13	-0.16867927	-0.090557815	-0.033503834	-0.042698241	0.074105157	-0.154871802	0.280437524	-0.138315362	0.280557032	-0.037205557	0.280557032	0.037205557	0.280437524	0.138315362	0.074105157	0.154871802	-0.033503834	0.042698241	-0.16867927	0.090557815	-0.255182938	-0.057435015	-0.255182938	0.057435015	-0.224195705	1.07E-13	-0.140236025	-0.059758996	-0.140236025	0.059758996	0.00903867	-3.14E-14	0.073857479	-0.105801234	0.073857479
7_118	OUKM	0.052490192	0.126900544	0.076719325	0.002868466	0.076379154	-0.003970038	-0.029132628	-0.039452937	-0.130460267	-0.084300117	0.028190757	-0.387571018	6.43E-12	-0.167409616	-0.092570943	-0.023626666	-0.050287201	0.080477219	-0.151460791	0.276141798	-0.128527395	0.272362085	-0.040582571	0.272362085	0.040582571	0.276141798	0.128527395	0.080477219	0.151460791	-0.023626666	0.050287201	-0.167409616	0.092570943	-0.265870501	-0.056193858	-0.265870501	0.056193858	-0.21184265	3.74E-12	-0.138680909	-0.068170828	-0.138680909	0.068170828	0.018515512	-1.95E-13	0.082315347	-0.112527956	0.082315347
7_119	OUKM	0.037733966	0.177197255	0.063875583	0.040076093	0.029859138	-0.053824598	-0.05433442	0.017705477	-0.025099751	0.181403048	0.028190757	-0.372164235	2.09E-12	-0.165395347	-0.094206039	-0.036284289	-0.045391703	0.071344982	-0.147364773	0.279249653	-0.145766236	0.278899191	-0.035915478	0.278899191	0.035915478	0.279249653	0.145766236	0.071344982	0.147364773	-0.036284289	0.045391703	-0.165395347	0.094206039	-0.262924633	-0.059909084	-0.262924633	0.059909084	-0.22135049	1.28E-12	-0.133151542	-0.058993829	-0.133151542	0.058993829	0.01691665	-5.85E-14	0.074579683	-0.113317421	0.074579683
7_12	TAZA	0.099803747	0.147323789	0.107382698	0.122247903	0.125318583	0.044096171	0.04006133	0.123065993	0.070210428	-0.041740503	0.028190757	-0.381127091	-3.52E-12	-0.155156197	-0.097677711	-0.03229339	-0.042687831	0.072579966	-0.153702409	0.291095868	-0.119396965	0.27406728	-0.029790483	0.27406728	0.029790483	0.291095868	0.119396965	0.072579966	0.153702409	-0.03229339	0.042687831	-0.155156197	0.097677711	-0.259180271	-0.057516197	-0.259180271	0.057516197	-0.232688123	-2.17E-12	-0.133094656	-0.0632515	-0.133094656	0.0632515	0.002321408	-8.84E-14	0.070267245	-0.105446511	0.070267245
7_120	OUKM	0.011426806	0.112042728	0.017580448	0.025248608	-0.072137188	-0.032601334	-0.115049885	-0.119967255	0.005105864	-0.07182108	0.010598654	-0.367488326	1.60E-12	-0.171151914	-0.091538553	-0.03230051	-0.04584774	0.078470544	-0.154196913	0.286323091	-0.136148174	0.28787062	-0.044133701	0.28787062	0.044133701	0.286323091	0.136148174	0.078470544	0.154196913	-0.03230051	0.04584774	-0.171151914	0.091538553	-0.252963849	-0.062541652	-0.252963849	0.062541652	-0.220684749	8.57E-13	-0.134212563	-0.059511121	-0.134212563	0.059511121	0.016702717	-2.10E-13	0.074364519	-0.116851707	0.074364519
7_122	MSCL	-0.112960398	-0.054354346	-0.056884993	-0.10321853	-0.116657916	-0.119172819	-0.204240447	-0.039452937	0.070210428	-0.000918508	0.028190757	-0.357089085	-8.45E-12	-0.17292314	-0.086737377	-0.034867751	-0.044881799	0.074995576	-0.150008086	0.300423486	-0.119326149	0.290772852	-0.037394314	0.290772852	0.037394314	0.300423486	0.119326149	0.074995576	0.150008086	-0.034867751	0.044881799	-0.17292314	0.086737377	-0.252308237	-0.055510849	-0.252308237	0.055510849	-0.22400704	-5.30E-12	-0.141676646	-0.061512486	-0.141676646	0.061512486	0.001015331	3.64E-14	0.066499102	-0.10872547	0.066499102
7_123	MSCL	-0.086485468	-0.078124092	-0.081897072	-0.09176785	-0.148407323	-0.104381016	-0.126791703	0.116421523	0.100416043	-0.051148509	-0.023302897	-0.364562734	-1.12E-12	-0.169621766	-0.091723402	-0.03381778	-0.045715195	0.074124356	-0.146703757	0.283526589	-0.137228758	0.280226672	-0.041235624	0.280226672	0.041235624	0.283526589	0.137228758	0.074124356	0.146703757	-0.03381778	0.045715195	-0.169621766	0.091723402	-0.25298816	-0.061054614	-0.25298816	0.061054614	-0.225636277	-7.29E-13	-0.141773544	-0.066143996	-0.141773544	0.066143996	0.014084009	-8.12E-14	0.07311806	-0.111813288	0.07311806
7_124	MSCL	0.002629032	0.071686375	0.017306323	0.0362906	0.024920857	-0.042388641	-0.059762894	0.017705477	-0.130460267	-0.275355354	0.028190757	-0.346744578	-3.25E-12	-0.167377335	-0.091759453	-0.047530027	-0.039022156	0.07768611	-0.159565083	0.291145566	-0.145872515	0.280082881	-0.027348248	0.280082881	0.027348248	0.291145566	0.145872515	0.07768611	0.159565083	-0.047530027	0.039022156	-0.167377335	0.091759453	-0.251372179	-0.059022897	-0.251372179	0.059022897	-0.223248074	-2.17E-12	-0.137540365	-0.059222655	-0.137540365	0.059222655	-0.002260732	-1.09E-13	0.0762078	-0.1121063	0.0762078
7_125	MSCL	-0.103258007	-0.043327941	-0.004600359	-0.049457353	0.034773153	0.012310093	-0.123161577	-0.039452937	-0.025099751	-0.000918508	0.028190757	-0.370888211	-1.36E-12	-0.165812147	-0.090209927	-0.040598006	-0.047621244	0.070552467	-0.149607975	0.288992351	-0.141632476	0.28725662	-0.036005524	0.28725662	0.036005524	0.288992351	0.141632476	0.070552467	0.149607975	-0.040598006	0.047621244	-0.165812147	0.090209927	-0.248288248	-0.061323793	-0.248288248	0.061323793	-0.222701963	-8.35E-13	-0.136021079	-0.064041601	-0.136021079	0.064041601	0.016924395	2.81E-14	0.0694888	-0.11388444	0.0694888
7_126	MSCL	0.051550784	0.030237618	0.093926228	0.207808111	0.054191239	0.049873194	0.072941952	0.017705477	0.070210428	0.038302205	-0.009549571	-0.380263009	-1.74E-12	-0.174193572	-0.089594652	-0.037653396	-0.043031219	0.081653963	-0.148060598	0.288681842	-0.128886005	0.277521777	-0.036826776	0.277521777	0.036826776	0.288681842	0.128886005	0.081653963	0.148060598	-0.037653396	0.043031219	-0.174193572	0.089594652	-0.252581154	-0.061432111	-0.252581154	0.061432111	-0.221753217	-9.46E-13	-0.134204068	-0.060043366	-0.134204068	0.060043366	0.005179397	-3.43E-14	0.077774296	-0.112072319	0.077774296
7_127	MSCL	0.148803535	0.21961933	0.159870556	0.052481759	0.090921553	0.076647716	0.042153385	0.005195888	-0.100254652	-0.190910451	0.043388477	-0.36063548	6.79E-13	-0.169477165	-0.094041303	-0.031514936	-0.050046177	0.073165006	-0.166849504	0.284079005	-0.141581865	0.278527088	-0.038112095	0.278527088	0.038112095	0.284079005	0.141581865	0.073165006	0.166849504	-0.031514936	0.050046177	-0.169477165	0.094041303	-0.253436731	-0.062702067	-0.253436731	0.062702067	-0.220309611	3.80E-13	-0.129361354	-0.063530993	-0.129361354	0.063530993	0.007274389	-3.31E-14	0.064303726	-0.117904469	0.064303726
7_130	MSCL	0.148803535	0.204036156	0.202776947	0.15455329	-0.052885256	0.06165884	0.052490463	0.005195888	-0.100254652	-0.051148509	0.075137176	-0.365360065	-2.82E-12	-0.175665122	-0.093812839	-0.03498935	-0.045055811	0.068968389	-0.154109657	0.292756465	-0.125308586	0.280978547	-0.033433719	0.280978547	0.033433719	0.292756465	0.125308586	0.068968389	0.154109657	-0.03498935	0.045055811	-0.175665122	0.093812839	-0.254199199	-0.061890468	-0.254199199	0.061890468	-0.21809371	-1.73E-12	-0.13376877	-0.064719439	-0.13376877	0.064719439	0.00889922	5.81E-14	0.073182754	-0.116704378	0.073182754
7_132	MSCL	-0.04300981	-0.036933723	0.004053672	-0.057866298	0.026505348	-0.079877493	-0.056487356	0.062354302	0.005105864	0.145561785	-0.023302897	-0.364044393	-2.59E-12	-0.167432538	-0.092632466	-0.031595797	-0.041015225	0.080657283	-0.149845044	0.289428483	-0.132613532	0.276528984	-0.036905434	0.276528984	0.036905434	0.289428483	0.132613532	0.080657283	0.149845044	-0.031595797	0.041015225	-0.167432538	0.092632466	-0.253321005	-0.059664416	-0.253321005	0.059664416	-0.231349811	-1.59E-12	-0.144472287	-0.063101717	-0.144472287	0.063101717	-0.001253212	7.00E-14	0.06948429	-0.109542505	0.06948429
7_134	MSCL	0.164656145	0.248343462	0.172005288	0.139617506	0.147978024	-0.058918642	-0.010321865	0.005195888	0.005105864	-0.190910451	0.043388477	-0.370701752	-3.03E-13	-0.166505372	-0.091301232	-0.03119046	-0.050102919	0.080739084	-0.157773258	0.28629405	-0.132830538	0.280157195	-0.041770006	0.280157195	0.041770006	0.28629405	0.132830538	0.080739084	0.157773258	-0.03119046	0.050102919	-0.166505372	0.091301232	-0.254998958	-0.059824156	-0.254998958	0.059824156	-0.226285102	-2.06E-13	-0.135687377	-0.060613877	-0.135687377	0.060613877	0.013790626	-3.52E-14	0.072581587	-0.10724723	0.072581587
7_135	MSCL	0.084643738	0.118326001	0.083840413	0.069854969	0.108764405	0.139090278	0.024458176	-0.16461608	0.070210428	-0.12875188	-0.048770284	-0.359297479	-4.41E-12	-0.170062476	-0.088893258	-0.038920858	-0.049710597	0.080345993	-0.152004158	0.288879919	-0.119205677	0.286293199	-0.038952276	0.286293199	0.038952276	0.288879919	0.119205677	0.080345993	0.152004158	-0.038920858	0.049710597	-0.170062476	0.088893258	-0.257129116	-0.059627973	-0.257129116	0.059627973	-0.23076939	-3.01E-12	-0.136228604	-0.059156339	-0.136228604	0.059156339	0.010005891	4.72E-14	0.072700256	-0.107113773	0.072700256
7_136	MSCL	0.143345295	0.245160128	0.101601648	0.058434157	0.026505348	0.039752886	0.023273026	-0.119967255	0.100416043	-0.051148509	-0.023302897	-0.3579943	-2.92E-12	-0.162210862	-0.093666312	-0.042817994	-0.051130697	0.073499573	-0.159718696	0.289912021	-0.140181444	0.284240978	-0.03723347	0.284240978	0.03723347	0.289912021	0.140181444	0.073499573	0.159718696	-0.042817994	0.051130697	-0.162210862	0.093666312	-0.246602527	-0.058097187	-0.246602527	0.058097187	-0.22507104	-1.81E-12	-0.134511082	-0.06729423	-0.134511082	0.06729423	0.00442084	5.52E-14	0.069186278	-0.113701597	0.069186278
7_137	MSCL	0.097652052	0.151150546	0.139054042	0.094010733	-0.041599826	0.054470903	0.044274819	-0.039452937	-0.130460267	-0.041740503	-0.009549571	-0.384313122	9.98E-13	-0.172452016	-0.091623187	-0.029009016	-0.044143193	0.071323299	-0.149533094	0.281331751	-0.128138842	0.276022164	-0.061451647	0.276022164	0.061451647	0.281331751	0.128138842	0.071323299	0.149533094	-0.029009016	0.044143193	-0.172452016	0.091623187	-0.254703998	-0.059838173	-0.254703998	0.059838173	-0.223459294	6.89E-13	-0.131763776	-0.057752576	-0.131763776	0.057752576	0.011719356	-1.30E-14	0.084524322	-0.108995755	0.084524322
7_138	MSCL	0.005567611	0.118972306	0.028398244	-0.017044304	-0.015458851	0.2979785	-0.022218899	0.005195888	0.005105864	-0.353429381	0.010598654	-0.356399432	-2.93E-12	-0.16588788	-0.091910626	-0.041297031	-0.044613438	0.075514948	-0.155426618	0.288161632	-0.14201952	0.279833802	-0.037406961	0.279833802	0.037406961	0.288161632	0.14201952	0.075514948	0.155426618	-0.041297031	0.044613438	-0.16588788	0.091910626	-0.254342284	-0.055868413	-0.254342284	0.055868413	-0.22307524	-1.81E-12	-0.135584209	-0.063151627	-0.135584209	0.063151627	-0.000947248	9.94E-14	0.070348365	-0.115762767	0.070348365
7_139	MSCL	-0.00211969	0.114010999	-0.037814782	-0.007644115	-0.039837711	-0.0455522	-0.026496588	0.071772698	-0.025099751	-0.22406206	0.028190757	-0.355268905	-4.52E-12	-0.166887979	-0.090419657	-0.039034814	-0.045978851	0.077095684	-0.154442583	0.289130935	-0.129837106	0.287523023	-0.02936428	0.287523023	0.02936428	0.289130935	0.129837106	0.077095684	0.154442583	-0.039034814	0.045978851	-0.166887979	0.090419657	-0.257862802	-0.05948693	-0.257862802	0.05948693	-0.228832135	-2.95E-12	-0.13814164	-0.063090504	-0.13814164	0.063090504	0.004678999	3.26E-14	0.074050467	-0.101905825	0.074050467
7_14	TAZA	0.099803747	0.126544736	0.080794726	0.125722139	-0.010347282	0.165092783	0.04006133	0.017705477	0.070210428	-0.041740503	0.064558401	-0.401263194	8.12E-12	-0.171496638	-0.088873259	-0.024528212	-0.037927888	0.072076201	-0.143720999	0.267941826	-0.142906151	0.273673113	-0.038029295	0.273673113	0.038029295	0.267941826	0.142906151	0.072076201	0.143720999	-0.024528212	0.037927888	-0.171496638	0.088873259	-0.262885139	-0.056545075	-0.262885139	0.056545075	-0.219994117	4.68E-12	-0.122484473	-0.059594288	-0.122484473	0.059594288	0.018514414	-2.61E-13	0.089475183	-0.111408195	0.089475183
7_140	MSCL	-0.122757849	-0.048401947	-0.110206998	-0.158497726	-0.165353028	-0.119172819	-0.109583915	-0.039452937	-0.130460267	-0.041740503	-0.048770284	-0.353669346	-1.64E-12	-0.17332674	-0.093327486	-0.035832794	-0.044588576	0.073389341	-0.162406403	0.285393941	-0.141347713	0.28674092	-0.047016152	0.28674092	0.047016152	0.285393941	0.141347713	0.073389341	0.162406403	-0.035832794	0.044588576	-0.17332674	0.093327486	-0.24862847	-0.061873357	-0.24862847	0.061873357	-0.22370826	-1.05E-12	-0.138901387	-0.062917309	-0.138901387	0.062917309	0.010286672	-7.54E-15	0.065980274	-0.106827118	0.065980274
7_141	MSCL	0.040610018	0.115348517	0.01373429	0.047994092	-0.005306479	-0.021123446	0.019453797	0.005195888	-0.100254652	-0.190910451	-0.023302897	-0.363032857	-1.79E-12	-0.168345621	-0.09214811	-0.036217176	-0.047789365	0.07474925	-0.151369141	0.284723117	-0.14114633	0.285620578	-0.040941372	0.285620578	0.040941372	0.284723117	0.14114633	0.07474925	0.151369141	-0.036217176	0.047789365	-0.168345621	0.09214811	-0.25659085	-0.062469122	-0.25659085	0.062469122	-0.219302122	-1.13E-12	-0.138325375	-0.059794056	-0.138325375	0.059794056	0.001753362	5.27E-14	0.076549031	-0.10964815	0.076549031
7_142	MSCL	-0.120076283	-0.001207759	-0.092518217	-0.071742398	-0.171359052	-0.086294983	-0.208742931	-0.100077559	-0.130460267	-0.046654518	-0.009549571	-0.366156001	-9.90E-13	-0.172787972	-0.09049317	-0.031539826	-0.043999286	0.071848868	-0.158705232	0.288390228	-0.135630104	0.277175016	-0.045411202	0.277175016	0.045411202	0.288390228	0.135630104	0.071848868	0.158705232	-0.031539826	0.043999286	-0.172787972	0.09049317	-0.251446314	-0.057972453	-0.251446314	0.057972453	-0.222658659	-6.54E-13	-0.13306434	-0.065899377	-0.13306434	0.065899377	0.002177586	-3.64E-14	0.077963829	-0.116028714	0.077963829
7_143	MSCL	0.004798017	0.178887301	0.081302985	0.002868466	-0.006934309	0.020055142	0.023027561	0.017705477	-0.025099751	-0.084300117	0.028190757	-0.356846811	-2.63E-12	-0.170093547	-0.08759646	-0.029023364	-0.046911019	0.074578839	-0.157443719	0.287660845	-0.13663031	0.286696849	-0.04101316	0.286696849	0.04101316	0.287660845	0.13663031	0.074578839	0.157443719	-0.029023364	0.046911019	-0.170093547	0.08759646	-0.251428532	-0.0538532	-0.251428532	0.0538532	-0.227881697	-1.74E-12	-0.140209142	-0.056883659	-0.140209142	0.056883659	0.006096881	1.23E-14	0.068348525	-0.116360292	0.068348525
7_144	MSCL	0.029790595	0.173056834	0.049069196	-0.038063671	-0.096182062	-0.026128819	-0.053738843	0.062354302	0.100416043	0.145561785	0.075137176	-0.357400642	-6.65E-12	-0.169830222	-0.092225835	-0.041519147	-0.045372722	0.075236451	-0.150476123	0.289277016	-0.11473471	0.287281976	-0.024407339	0.287281976	0.024407339	0.289277016	0.11473471	0.075236451	0.150476123	-0.041519147	0.045372722	-0.169830222	0.092225835	-0.257500924	-0.063325106	-0.257500924	0.063325106	-0.225763536	-4.11E-12	-0.143034426	-0.060652562	-0.143034426	0.060652562	0.003530693	1.89E-13	0.066608394	-0.104962876	0.066608394
7_145	MSCL	-0.061689902	-0.064204599	0.075378453	-0.012255787	-0.078637753	-0.063372992	-0.038305037	0.062354302	0.005105864	0.0322331	0.043388477	-0.349430404	-8.25E-12	-0.169056667	-0.094903849	-0.03550606	-0.045044748	0.072922971	-0.15372611	0.30272386	-0.132701967	0.282241943	-0.041525462	0.282241943	0.041525462	0.30272386	0.132701967	0.072922971	0.15372611	-0.03550606	0.045044748	-0.169056667	0.094903849	-0.252337182	-0.061427341	-0.252337182	0.061427341	-0.222384387	-5.10E-12	-0.139840249	-0.065652426	-0.139840249	0.065652426	-0.000473591	2.22E-13	0.062476301	-0.103568026	0.062476301
7_148	MSCL	-0.134914685	0.022764623	-0.025300398	-0.180237712	-0.133916255	-0.1468371	-0.087356288	-0.100077559	-0.025099751	-0.084300117	-0.048770284	-0.390972551	8.26E-12	-0.169962637	-0.094866026	-0.022417159	-0.048454464	0.084211369	-0.162499158	0.273051197	-0.138240045	0.272357151	-0.034309918	0.272357151	0.034309918	0.273051197	0.138240045	0.084211369	0.162499158	-0.022417159	0.048454464	-0.169962637	0.094866026	-0.254543593	-0.061364714	-0.254543593	0.061364714	-0.224395305	4.63E-12	-0.129082015	-0.064600468	-0.129082015	0.064600468	0.012877784	-4.14E-13	0.076746249	-0.112744993	0.076746249
7_149	MSCL	0.001443964	0.09546164	0.053480479	0.010681006	-0.083009882	-0.018050466	-0.04471341	0.123065993	0.070210428	-0.000918508	0.064558401	-0.369366456	-3.73E-12	-0.165900986	-0.089791841	-0.032009585	-0.039763291	0.075066615	-0.154321031	0.292405305	-0.127116934	0.281164236	-0.043747901	0.281164236	0.043747901	0.292405305	0.127116934	0.075066615	0.154321031	-0.032009585	0.039763291	-0.165900986	0.089791841	-0.253097889	-0.059413692	-0.253097889	0.059413692	-0.219742981	-2.21E-12	-0.143370036	-0.061548361	-0.143370036	0.061548361	0.00141363	-2.78E-14	0.070522498	-0.108757083	0.070522498
7_15	TAZA	-0.027630766	-0.010551723	-0.005708392	0.09995959	0.023269329	0.018867493	-0.050474901	0.071772698	-0.025099751	-0.041740503	-0.009549571	-0.377016805	-2.50E-12	-0.178222011	-0.08544333	-0.028632707	-0.040435811	0.078820381	-0.155739508	0.290497993	-0.10642679	0.269174765	-0.029969958	0.269174765	0.029969958	0.290497993	0.10642679	0.078820381	0.155739508	-0.028632707	0.040435811	-0.178222011	0.08544333	-0.260294178	-0.058214637	-0.260294178	0.058214637	-0.220548635	-1.43E-12	-0.140607224	-0.061726669	-0.140607224	0.061726669	0.008053107	2.82E-14	0.081466664	-0.110030761	0.081466664
7_150	MSCL	-0.127243167	0.020393081	-0.000180462	-0.192876111	-0.08853985	-0.036091391	-0.032532064	0.017705477	0.070210428	0.038302205	-0.048770284	-0.365611245	3.17E-13	-0.173289301	-0.083504036	-0.027011589	-0.045004653	0.077959104	-0.148618559	0.284025207	-0.132168138	0.274507127	-0.038765099	0.274507127	0.038765099	0.284025207	0.132168138	0.077959104	0.148618559	-0.027011589	0.045004653	-0.173289301	0.083504036	-0.261774858	-0.061222704	-0.261774858	0.061222704	-0.227447375	1.69E-13	-0.13838525	-0.063849851	-0.13838525	0.063849851	0.01876588	-7.84E-14	0.07786837	-0.104487691	0.07786837
7_151	MSCL	-0.08563928	-0.06723006	0.000370654	-0.137220327	-0.16335901	-0.134986142	-0.173713856	0.071772698	-0.130460267	0.112410177	-0.009549571	-0.365922496	5.59E-13	-0.174500546	-0.094703685	-0.038562509	-0.044385308	0.073159482	-0.152639721	0.278116801	-0.135999524	0.284190494	-0.038052666	0.284190494	0.038052666	0.278116801	0.135999524	0.073159482	0.152639721	-0.038562509	0.044385308	-0.174500546	0.094703685	-0.252642571	-0.058712377	-0.252642571	0.058712377	-0.218903555	3.09E-13	-0.13458551	-0.059695512	-0.13458551	0.059695512	0.008515813	-5.47E-14	0.076473098	-0.119306978	0.076473098
7_152	MSCL	-0.009540884	0.000778137	0.077790999	-0.017044304	-0.11855436	-0.073092695	-0.075006404	0.005195888	0.100416043	-0.047531868	0.010598654	-0.372733813	-1.68E-12	-0.167744104	-0.095307398	-0.029075923	-0.046930551	0.072455021	-0.158425303	0.288277277	-0.135459432	0.278553281	-0.035280955	0.278553281	0.035280955	0.288277277	0.135459432	0.072455021	0.158425303	-0.029075923	0.046930551	-0.167744104	0.095307398	-0.257227039	-0.063273719	-0.257227039	0.063273719	-0.220046065	-1.09E-12	-0.132512811	-0.059889201	-0.132512811	0.059889201	0.003830693	5.12E-14	0.073434414	-0.101457194	0.073434414
7_17	TAZA	0.070865722	0.168685925	0.102777427	0.186386216	-0.087371433	0.091415239	-0.03067655	0.005195888	-0.100254652	0.109194141	0.010598654	-0.39267924	-2.07E-12	-0.172964854	-0.082388514	-0.021499699	-0.045461882	0.073855874	-0.128406835	0.285844162	-0.125561838	0.282400413	-0.035962076	0.282400413	0.035962076	0.285844162	0.125561838	0.073855874	0.128406835	-0.021499699	0.045461882	-0.172964854	0.082388514	-0.257328388	-0.058118501	-0.257328388	0.058118501	-0.23122033	-1.29E-12	-0.135280581	-0.060669013	-0.135280581	0.060669013	0.016323245	3.22E-14	0.071969029	-0.107421516	0.071969029
7_187	OUKM	0.018652851	0.017295304	0.03218852	0.077538339	0.101870567	-0.085186569	-0.046446194	-0.055428734	-0.100254652	-0.190910451	-0.023302897	-0.35388152	-4.24E-12	-0.16484259	-0.093968493	-0.039082929	-0.047090339	0.076547166	-0.158917553	0.29466734	-0.127256925	0.281833658	-0.043969494	0.281833658	0.043969494	0.29466734	0.127256925	0.076547166	0.158917553	-0.039082929	0.047090339	-0.16484259	0.093968493	-0.258322991	-0.055539981	-0.258322991	0.055539981	-0.216902103	-2.60E-12	-0.139283499	-0.066221737	-0.139283499	0.066221737	0.010312686	1.09E-13	0.066800416	-0.10988745	0.066800416
7_189	OUKM	0.026618481	-0.014641708	0.052957877	0.029949424	0.07166587	-0.036091391	-0.00528649	-0.100077559	-0.025099751	-0.000918508	-0.009549571	-0.369376292	5.95E-12	-0.164611362	-0.092509392	-0.029896961	-0.049959417	0.078742791	-0.166054466	0.278676685	-0.147943927	0.274555474	-0.040431894	0.274555474	0.040431894	0.278676685	0.147943927	0.078742791	0.166054466	-0.029896961	0.049959417	-0.164611362	0.092509392	-0.257776536	-0.060257587	-0.257776536	0.060257587	-0.217540674	3.61E-12	-0.134154645	-0.064373791	-0.134154645	0.064373791	0.006517071	-8.17E-14	0.072873542	-0.119886681	0.072873542
7_19	TAZA	-0.002516437	-0.145366738	0.114781005	0.055076375	0.046146143	0.027151564	-0.050860183	0.071772698	0.070210428	0.038302205	0.028190757	-0.360776395	-3.26E-12	-0.170364908	-0.088801205	-0.038359574	-0.045218532	0.074539788	-0.158832955	0.288425951	-0.119693027	0.279696314	-0.030611835	0.279696314	0.030611835	0.288425951	0.119693027	0.074539788	0.158832955	-0.038359574	0.045218532	-0.170364908	0.088801205	-0.254239972	-0.05589763	-0.254239972	0.05589763	-0.225488793	-2.07E-12	-0.142150814	-0.058762584	-0.142150814	0.058762584	0.008430747	5.25E-14	0.070680983	-0.114025204	0.070680983
7_190	OUKM	-0.019727188	-0.073295937	0.062840922	0.048853579	-0.068411083	0.015296061	0.00314619	-0.039452937	0.070210428	0.038302205	-0.009549571	-0.393676228	1.37E-12	-0.16867995	-0.09242841	-0.022429238	-0.043333897	0.068483282	-0.149240892	0.286160466	-0.132103453	0.279403378	-0.024512601	0.279403378	0.024512601	0.286160466	0.132103453	0.068483282	0.149240892	-0.022429238	0.043333897	-0.16867995	0.09242841	-0.260020913	-0.06047982	-0.260020913	0.06047982	-0.220061579	8.69E-13	-0.127814606	-0.063543658	-0.127814606	0.063543658	0.017761939	-2.73E-14	0.066993386	-0.108668695	0.066993386
7_191	OUKM	0.004148164	0.022016577	-0.014271448	0.08334387	-0.009355068	0.042433852	-0.019120866	-0.188960126	0.005105864	-0.07182108	0.010598654	-0.347922553	-1.43E-12	-0.164544408	-0.09348862	-0.041218783	-0.04481684	0.074877645	-0.171775033	0.290978359	-0.139896435	0.276873365	-0.036158065	0.276873365	0.036158065	0.290978359	0.139896435	0.074877645	0.171775033	-0.041218783	0.04481684	-0.164544408	0.09348862	-0.249222735	-0.057700442	-0.249222735	0.057700442	-0.222760555	-8.66E-13	-0.138907071	-0.061003512	-0.138907071	0.061003512	0.005207508	2.92E-14	0.066224892	-0.116532126	0.066224892
7_193	OUKM	0.07786471	0.049533053	0.080197739	0.15455329	0.068657182	0.069507147	0.056185807	-0.263068099	-0.100254652	-0.008588894	-0.023302897	-0.360000728	5.78E-12	-0.166988545	-0.088663644	-0.032016353	-0.048997712	0.077324612	-0.160640598	0.264566658	-0.160788353	0.289205523	-0.032171692	0.289205523	0.032171692	0.264566658	0.160788353	0.077324612	0.160640598	-0.032016353	0.048997712	-0.166988545	0.088663644	-0.258072355	-0.060663952	-0.258072355	0.060663952	-0.229677607	3.69E-12	-0.135080687	-0.064502021	-0.135080687	0.064502021	0.005860343	-1.26E-13	0.072325253	-0.110580614	0.072325253
7_20	TAZA	0.148100918	0.23847114	-0.068558861	0.151854233	0.109103872	0.028277903	-0.064316086	0.116421523	0.005105864	-0.008588894	0.043388477	-0.373510883	-2.50E-12	-0.16159569	-0.087782225	-0.036642546	-0.048024604	0.078693637	-0.146157502	0.284462593	-0.12931399	0.276776815	-0.03521869	0.276776815	0.03521869	0.284462593	0.12931399	0.078693637	0.146157502	-0.036642546	0.048024604	-0.16159569	0.087782225	-0.260590594	-0.063524013	-0.260590594	0.063524013	-0.228911558	-1.55E-12	-0.140039	-0.06097435	-0.140039	0.06097435	-0.000770733	6.89E-14	0.075735815	-0.102045085	0.075735815
7_21	TAZA	-0.040036146	0.073907519	-0.116408046	0.035927581	0.090921553	0.008393806	-0.088176867	-0.055428734	0.100416043	-0.095600271	-0.023302897	-0.381173352	8.93E-14	-0.173564601	-0.089054532	-0.022993267	-0.044481152	0.079734416	-0.146762247	0.285624239	-0.115789786	0.270115099	-0.026754767	0.270115099	0.026754767	0.285624239	0.115789786	0.079734416	0.146762247	-0.022993267	0.044481152	-0.173564601	0.089054532	-0.264366962	-0.060795401	-0.264366962	0.060795401	-0.219677736	-1.45E-13	-0.147033251	-0.059298569	-0.147033251	0.059298569	0.009170865	-4.62E-14	0.079328842	-0.104251114	0.079328842
7_22	TAZA	-0.013489116	0.075064123	-0.056884993	0.001560421	0.153282142	0.035951856	-0.075042329	0.017705477	0.070210428	0.076042533	-0.009549571	-0.360330092	-4.17E-12	-0.161805692	-0.088474886	-0.040384455	-0.045817972	0.073185546	-0.146915379	0.287826345	-0.118707207	0.286327584	-0.043060362	0.286327584	0.043060362	0.287826345	0.118707207	0.073185546	0.146915379	-0.040384455	0.045817972	-0.161805692	0.088474886	-0.254472388	-0.060023262	-0.254472388	0.060023262	-0.225025579	-2.62E-12	-0.140256698	-0.065015222	-0.140256698	0.065015222	-0.010362976	-1.48E-13	0.074283899	-0.117901434	0.074283899
7_23	TAZA	0.007591903	0.048475038	-0.049905471	0.046493717	0.149709627	0.07987665	-0.044631312	0.062354302	0.005105864	-0.051148509	0.043388477	-0.382793742	-2.78E-12	-0.168086364	-0.087903149	-0.028230117	-0.044970037	0.071295651	-0.143402144	0.285974552	-0.115586965	0.282289046	-0.044745962	0.282289046	0.044745962	0.285974552	0.115586965	0.071295651	0.143402144	-0.028230117	0.044970037	-0.168086364	0.087903149	-0.257388444	-0.058095833	-0.257388444	0.058095833	-0.224052301	-1.74E-12	-0.14097845	-0.059443744	-0.14097845	0.059443744	0.015788188	5.88E-14	0.074371638	-0.107684721	0.074371638
7_24	TAZA	0.001303212	0.126833466	0.099245934	-0.018645585	0.036242523	-0.028281672	-0.111650998	0.062354302	0.005105864	0.145561785	-0.023302897	-0.379721958	-9.88E-13	-0.165822916	-0.0889818	-0.028454826	-0.041022921	0.072486133	-0.142518857	0.281942031	-0.13406742	0.280664998	-0.039466901	0.280664998	0.039466901	0.281942031	0.13406742	0.072486133	0.142518857	-0.028454826	0.041022921	-0.165822916	0.0889818	-0.256728549	-0.053483964	-0.256728549	0.053483964	-0.22572048	-7.08E-13	-0.1402588	-0.064720395	-0.1402588	0.064720395	0.005102114	2.69E-14	0.073384173	-0.103359952	0.073384173
7_244	IML	0.041728265	0.078803843	0.017847888	-0.037136869	-0.031073413	-0.019284273	-0.028378764	-0.100077559	0.070210428	-0.084300117	-0.009549571	-0.356237537	1.77E-12	-0.171855635	-0.088849825	-0.032747057	-0.049120573	0.07423075	-0.152642129	0.281557394	-0.1389396	0.282772017	-0.032739742	0.282772017	0.032739742	0.281557394	0.1389396	0.07423075	0.152642129	-0.032747057	0.049120573	-0.171855635	0.088849825	-0.253367839	-0.056044016	-0.253367839	0.056044016	-0.227128471	1.03E-12	-0.143751945	-0.064849305	-0.143751945	0.064849306	0.027525376	8.61E-14	0.075124836	-0.118693911	0.075124836
7_245	IML	0.030273386	0.092888583	0.01296321	-0.081650476	-0.032820138	-0.031706793	0.000587242	0.017705477	-0.025099751	-0.041740503	0.028190757	-0.358614146	8.63E-13	-0.17121147	-0.091758971	-0.035014563	-0.048895454	0.08100089	-0.154811762	0.283998246	-0.127186707	0.278000851	-0.030018341	0.278000851	0.030018341	0.283998246	0.127186707	0.08100089	0.154811762	-0.035014563	0.048895454	-0.17121147	0.091758971	-0.257462896	-0.0594037	-0.257462896	0.0594037	-0.219205165	5.32E-13	-0.141955283	-0.061056749	-0.141955283	0.061056749	0.020451259	7.05E-14	0.072039262	-0.119354037	0.072039262
7_246	IML	-0.02316466	-0.029089844	0.03182661	-0.029006743	0.036405807	-0.162385117	-0.043182602	-0.039452937	-0.130460267	0.112410177	0.064558401	-0.366191057	3.18E-12	-0.172815707	-0.086770551	-0.029630408	-0.04369785	0.076625318	-0.150124269	0.27557072	-0.138931722	0.283476455	-0.036814531	0.283476455	0.036814531	0.27557072	0.138931722	0.076625318	0.150124269	-0.029630408	0.04369785	-0.172815707	0.086770551	-0.259143545	-0.057432175	-0.259143545	0.057432175	-0.221428051	1.97E-12	-0.14074754	-0.061579231	-0.14074754	0.061579231	0.017348092	-4.82E-14	0.079674198	-0.115198737	0.079674198
7_249	IML	-0.021950085	-0.071993005	-0.016856779	-0.097421412	-0.068411083	-0.067981849	-0.028378764	-0.100077559	0.070210428	-0.175271896	-0.048770284	-0.364629805	-2.60E-12	-0.173513629	-0.089610285	-0.027581568	-0.042194558	0.080784159	-0.147368025	0.290558231	-0.123894256	0.276796704	-0.032978848	0.276796704	0.032978848	0.290558231	0.123894256	0.080784159	0.147368025	-0.027581568	0.042194558	-0.173513629	0.089610285	-0.258215067	-0.05932776	-0.258215067	0.05932776	-0.232870155	-1.84E-12	-0.141360839	-0.062464919	-0.141360839	0.062464919	0.016194384	1.22E-13	0.070579834	-0.109045255	0.070579834
7_25	TAZA	0.03825938	0.135604028	0.009228328	0.040469602	0.110904052	-0.017563456	0.05823289	-0.119967255	0.005105864	0.071453813	0.043388477	-0.391646669	-3.55E-13	-0.169948465	-0.091693348	-0.02071868	-0.044692491	0.059163345	-0.150737323	0.291391052	-0.12138161	0.275982065	-0.031135992	0.275982065	0.031135992	0.291391052	0.12138161	0.059163345	0.150737323	-0.02071868	0.044692491	-0.169948465	0.091693348	-0.259247322	-0.06266517	-0.259247322	0.06266517	-0.210134114	-3.57E-13	-0.130347608	-0.063452094	-0.130347608	0.063452094	0.009474081	-1.41E-14	0.068238941	-0.11007359	0.068238941
7_250	IML	0.027003838	0.029453611	-0.02643162	-0.090221957	-0.086693128	-0.039864981	-0.049704782	-0.100077559	0.070210428	0.038302205	-0.048770284	-0.363966642	5.08E-12	-0.170197847	-0.09476093	-0.025373253	-0.049245043	0.076470572	-0.15545954	0.273534382	-0.127284273	0.280179579	-0.02107	0.280179579	0.02107	0.273534382	0.127284273	0.076470572	0.15545954	-0.025373253	0.049245043	-0.170197847	0.09476093	-0.261288126	-0.059585978	-0.261288126	0.059585978	-0.227641144	3.16E-12	-0.138866226	-0.065694489	-0.138866226	0.065694489	0.023257474	-5.94E-14	0.077304741	-0.117792075	0.077304741
7_251	IML	0.087805709	0.027436644	0.036592428	-0.013849413	0.042039641	0.078586327	0.067190605	0.167714818	0.005105864	0.109194141	-0.023302897	-0.358606854	1.18E-12	-0.170146861	-0.087094207	-0.036594051	-0.047918941	0.083006717	-0.154953677	0.28103713	-0.136272612	0.27953685	-0.032035492	0.27953685	0.032035492	0.28103713	0.136272612	0.083006717	0.154953677	-0.036594051	0.047918941	-0.170146861	0.087094207	-0.257509007	-0.057145348	-0.257509007	0.057145348	-0.226596996	7.43E-13	-0.136855423	-0.062848235	-0.136855423	0.062848235	0.004265677	-4.41E-14	0.075110182	-0.122087374	0.075110182
7_254	IML	0.044710385	0.052348965	-0.012951316	-0.002746999	-0.04025351	-0.021123446	-0.10440634	0.062354302	-0.100254652	-0.190910451	-0.023302897	-0.351733626	-3.19E-12	-0.172034803	-0.088037224	-0.034564313	-0.042848757	0.078022682	-0.157174502	0.29014185	-0.124559358	0.280408053	-0.027923732	0.280408053	0.027923732	0.29014185	0.124559358	0.078022682	0.157174502	-0.034564313	0.042848757	-0.172034803	0.088037224	-0.253028799	-0.058963597	-0.253028799	0.058963597	-0.225255427	-1.98E-12	-0.14238624	-0.061587078	-0.14238624	0.061587078	0.003481515	6.39E-14	0.071173812	-0.120404635	0.071173812
7_255	IML	-0.092055271	-0.181839541	0.041164508	-0.028307496	-0.061395946	-0.060401222	-0.08298205	0.005195888	0.100416043	-0.190910451	0.010598654	-0.368658662	-6.16E-13	-0.167691006	-0.091708383	-0.031427676	-0.042832711	0.070115378	-0.151910983	0.28987263	-0.130244851	0.278387582	-0.026743022	0.278387582	0.026743022	0.28987263	0.130244851	0.070115378	0.151910983	-0.031427676	0.042832711	-0.167691006	0.091708383	-0.252445007	-0.062027107	-0.252445007	0.062027107	-0.220198549	-4.35E-13	-0.139975675	-0.063174368	-0.139975675	0.063174368	0.016803825	-4.88E-14	0.070947071	-0.116827413	0.070947071
7_256	IML	-0.105015091	-0.148173101	-0.091913805	-0.186536946	-0.097824968	-0.161673119	-0.068745575	-0.100077559	-0.130460267	-0.041740503	0.028190757	-0.372713841	1.10E-12	-0.173209199	-0.086613721	-0.025353729	-0.043293283	0.081312975	-0.143848455	0.277880208	-0.122372312	0.284305645	-0.041952988	0.284305645	0.041952988	0.277880208	0.122372312	0.081312975	0.143848455	-0.025353729	0.043293283	-0.173209199	0.086613721	-0.261421154	-0.060698205	-0.261421154	0.060698205	-0.230103717	6.72E-13	-0.142840245	-0.060542861	-0.142840245	0.060542861	0.027883991	5.27E-14	0.076886856	-0.116370157	0.076886856
7_259	IML	-0.117401889	-0.196143929	-0.01126705	-0.129729656	-0.183480413	-0.041126015	-0.103066581	-0.039452937	-0.025099751	-0.041740503	-0.009549571	-0.353976904	-5.35E-12	-0.172521867	-0.086400923	-0.036875307	-0.043894439	0.076541376	-0.152594686	0.294252873	-0.122175566	0.285611869	-0.028299139	0.285611869	0.028299139	0.294252873	0.122175566	0.076541376	0.152594686	-0.036875307	0.043894439	-0.172521867	0.086400923	-0.256734535	-0.05841472	-0.256734535	0.05841472	-0.227719893	-3.42E-12	-0.141074749	-0.064992803	-0.141074749	0.064992803	0.008181961	1.13E-13	0.068939044	-0.111940013	0.068939044
7_26	TAZA	0.14405126	0.324265942	-0.048537481	0.121673615	0.141021475	0.021465888	0.065973813	0.005195888	0.005105864	-0.051148509	-0.023302897	-0.384441834	-2.53E-13	-0.174535761	-0.087326504	-0.024090424	-0.043368188	0.065984552	-0.145806098	0.283884927	-0.134348059	0.282641281	-0.032835442	0.282641281	0.032835442	0.283884927	0.134348059	0.065984552	0.145806098	-0.024090424	0.043368188	-0.174535761	0.087326504	-0.249912758	-0.060416175	-0.249912758	0.060416175	-0.216526017	-2.23E-13	-0.132848484	-0.05738172	-0.132848484	0.05738172	0.000901026	1.38E-15	0.072810416	-0.112930149	0.072810416
7_261	IML	-0.148368314	-0.264785862	-0.058636819	-0.113445062	-0.128130318	-0.016202606	-0.054721192	0.123065993	0.070210428	0.038302205	-0.048770284	-0.359261726	-5.42E-12	-0.170864745	-0.090375434	-0.033933087	-0.044759771	0.080056137	-0.154401469	0.290816851	-0.115273737	0.283177002	-0.038790356	0.283177002	0.038790356	0.290816851	0.115273737	0.080056137	0.154401469	-0.033933087	0.044759771	-0.170864745	0.090375434	-0.255722513	-0.059748982	-0.255722513	0.059748982	-0.217630597	-3.29E-12	-0.148800497	-0.063511447	-0.148800497	0.063511447	0.003505414	6.44E-15	0.071482013	-0.109066802	0.071482013
7_265	IML	-0.130775663	-0.166848079	-0.071352159	-0.084894971	-0.169609531	-0.165102542	-0.07594142	0.005195888	0.100416043	0.109194141	0.043388477	-0.343198938	-6.45E-12	-0.175685389	-0.089575199	-0.033036685	-0.046303544	0.076381032	-0.15506456	0.296711959	-0.11302282	0.284333655	-0.041418502	0.284333655	0.041418502	0.296711959	0.11302282	0.076381032	0.15506456	-0.033036685	0.046303544	-0.175685389	0.089575199	-0.253581399	-0.058070149	-0.253581399	0.058070149	-0.219587839	-3.99E-12	-0.146064857	-0.06207206	-0.146064857	0.06207206	0.000183924	1.86E-13	0.067535095	-0.126726333	0.067535095
7_266	IML	-0.021545554	-0.045861726	0.002022182	-0.094535407	-0.107197108	0.045832785	-0.01045446	0.017705477	-0.025099751	-0.12875188	-0.089592278	-0.344092731	-4.32E-12	-0.170648141	-0.092285326	-0.041187996	-0.046121612	0.078103459	-0.149016278	0.293830021	-0.134812478	0.29181242	-0.037946353	0.29181242	0.037946353	0.293830021	0.134812478	0.078103459	0.149016278	-0.041187996	0.046121612	-0.170648141	0.092285326	-0.248006516	-0.060541808	-0.248006516	0.060541808	-0.223525627	-2.99E-12	-0.146027361	-0.066755303	-0.146027361	0.066755303	0.012050612	1.11E-13	0.068246537	-0.115894338	0.068246537
7_268	IML	-0.081121686	-0.119546954	-0.048750143	-0.080229012	-0.084849809	0.024200839	-0.036322819	-0.039452937	-0.130460267	-0.000918508	-0.089592278	-0.3452666	1.40E-12	-0.174304221	-0.091458231	-0.02533092	-0.045215931	0.076736244	-0.156998508	0.282405572	-0.135033536	0.279894957	-0.03594838	0.279894957	0.03594838	0.282405572	0.135033536	0.076736244	0.156998508	-0.02533092	0.045215931	-0.174304221	0.091458231	-0.254151744	-0.056521173	-0.254151744	0.056521173	-0.232538683	8.78E-13	-0.15039399	-0.068548944	-0.15039399	0.068548944	0.021161602	-7.57E-14	0.071321109	-0.119628167	0.071321109
7_269	IML	-0.143787454	-0.146301318	-0.14655185	-0.199255718	-0.110970697	-0.146136084	-0.122747413	-0.100077559	0.070210428	0.076042533	-0.009549571	-0.339466432	-3.19E-13	-0.172575842	-0.093021497	-0.030647219	-0.04883773	0.068774874	-0.155348682	0.28265498	-0.143092209	0.283724539	-0.044716396	0.283724539	0.044716396	0.28265498	0.143092209	0.068774874	0.155348682	-0.030647219	0.04883773	-0.172575842	0.093021497	-0.252375127	-0.056659269	-0.252375127	0.056659269	-0.224895794	-2.25E-13	-0.14426663	-0.064242375	-0.14426663	0.064242375	0.013102756	-3.43E-14	0.066321216	-0.124416982	0.066321216
7_27	TAZA	0.098757095	0.189432915	0.025863388	0.18899378	0.096411045	0.010469213	0.045887055	-0.055428734	0.005105864	-0.008588894	0.043388477	-0.384322758	3.50E-12	-0.163239036	-0.088319423	-0.017094072	-0.045916335	0.077681531	-0.154048003	0.276288098	-0.13509042	0.279550783	-0.050008546	0.279550783	0.050008546	0.276288098	0.13509042	0.077681531	0.154048003	-0.017094072	0.045916335	-0.163239036	0.088319423	-0.260228856	-0.055987882	-0.260228856	0.055987882	-0.231015761	2.08E-12	-0.135228215	-0.062401721	-0.135228215	0.062401721	-0.001934525	1.54E-14	0.076739637	-0.107934521	0.076739637
7_270	IML	-0.058205343	-0.013822372	-0.100409001	-0.088788265	-0.08853985	-0.039864981	-0.023492455	0.017705477	-0.130460267	0.147501497	-0.009549571	-0.334542649	-4.33E-12	-0.169546756	-0.09450312	-0.041698697	-0.046143408	0.077120101	-0.157799949	0.291572482	-0.124611123	0.291410476	-0.044450677	0.291410476	0.044450677	0.291572482	0.124611123	0.077120101	0.157799949	-0.041698697	0.046143408	-0.169546756	0.09450312	-0.251646488	-0.060057531	-0.251646488	0.060057531	-0.220443846	-3.06E-12	-0.143263891	-0.068856563	-0.143263891	0.068856563	0.004294702	-5.99E-14	0.065536351	-0.125570893	0.065536351
7_271	IML	-0.077051851	-0.102846047	-0.053972087	-0.080229012	-0.112862846	-0.123273986	-0.058985591	0.017705477	-0.025099751	-0.084300117	-0.009549571	-0.343864553	-2.14E-12	-0.171577851	-0.088802255	-0.041727618	-0.045649325	0.085176167	-0.153909927	0.287458835	-0.130046284	0.277504293	-0.026276174	0.277504293	0.026276174	0.287458835	0.130046284	0.085176167	0.153909927	-0.041727618	0.045649325	-0.171577851	0.088802255	-0.255112789	-0.05856977	-0.255112789	0.05856977	-0.228476475	-1.50E-12	-0.144119042	-0.063320265	-0.144119042	0.063320265	0.00289824	-2.00E-14	0.071731105	-0.124005141	0.071731105
7_273	IML	0.00637782	0.027436644	-0.020233705	-0.071289319	0.002741854	-0.099740636	-0.024437671	0.005195888	-0.100254652	0.109194141	-0.023302897	-0.372923917	4.14E-12	-0.173563271	-0.090447545	-0.023669619	-0.047661176	0.076561368	-0.155221295	0.277848672	-0.127319143	0.277811767	-0.02217886	0.277811767	0.02217886	0.277848672	0.127319143	0.076561368	0.155221295	-0.023669619	0.047661176	-0.173563271	0.090447546	-0.261390967	-0.058959983	-0.261390967	0.058959983	-0.213340227	2.35E-12	-0.138716612	-0.061674422	-0.138716612	0.061674422	0.014442597	-1.78E-13	0.07356801	-0.123473149	0.07356801
7_274	IML	-0.10645696	-0.15466872	-0.130404591	-0.086608767	-0.11178996	-0.054484045	-0.041915149	0.005195888	-0.100254652	0.0322331	-0.058394217	-0.358543678	2.58E-12	-0.167062527	-0.093767936	-0.03810535	-0.051222716	0.081396617	-0.157477403	0.279238472	-0.129355047	0.280904418	-0.034519747	0.280904418	0.034519747	0.279238472	0.129355047	0.081396617	0.157477403	-0.03810535	0.051222716	-0.167062527	0.093767936	-0.258401237	-0.055871024	-0.258401237	0.055871024	-0.214675029	1.35E-12	-0.14135648	-0.06479567	-0.14135648	0.06479567	0.015793009	-3.65E-13	0.075968833	-0.123639856	0.075968833
7_277	IML	-0.187633584	-0.198413269	-0.105494878	-0.163226814	-0.11178996	-0.138282568	-0.040108464	-0.055428734	0.100416043	-0.051148509	0.010598654	-0.344967446	-1.88E-12	-0.171931941	-0.09105274	-0.037058808	-0.049147642	0.075407854	-0.161787502	0.289877781	-0.131144488	0.287899196	-0.040977683	0.287899196	0.040977683	0.289877781	0.131144488	0.075407854	0.161787502	-0.037058808	0.049147642	-0.171931941	0.09105274	-0.252297435	-0.056181065	-0.252297435	0.056181065	-0.220916163	-1.15E-12	-0.140798348	-0.06447718	-0.140798348	0.06447718	0.022111612	-6.93E-15	0.065902463	-0.121462388	0.065902463
7_278	IML	-0.260532092	-0.307091537	-0.191585747	-0.191397691	-0.164858928	-0.180877049	-0.218466765	0.062354302	0.100416043	-0.008588894	0.010598654	-0.352255252	-1.67E-12	-0.172769044	-0.086508229	-0.034185818	-0.044319687	0.075950269	-0.155726069	0.285149741	-0.130536617	0.283669186	-0.035197829	0.283669186	0.035197829	0.285149741	0.130536617	0.075950269	0.155726069	-0.034185818	0.044319687	-0.172769044	0.086508229	-0.254781743	-0.059946315	-0.254781743	0.059946315	-0.225877933	-9.94E-13	-0.143449316	-0.070188991	-0.143449316	0.070188991	0.007159479	1.03E-14	0.067100596	-0.121703826	0.067100596
7_279	IML	-0.130079203	-0.203394035	-0.135610999	-0.212572688	-0.136819708	-0.008366363	-0.052824348	-0.119967255	0.100416043	-0.095600271	0.010598654	-0.344648143	-2.85E-12	-0.171153104	-0.092166371	-0.035135666	-0.044050554	0.076020095	-0.154908467	0.289968162	-0.145068627	0.286720973	-0.041329149	0.286720973	0.041329149	0.289968162	0.145068627	0.076020095	0.154908467	-0.035135666	0.044050554	-0.171153104	0.092166371	-0.246722638	-0.061328982	-0.246722638	0.061328982	-0.224372512	-1.73E-12	-0.144027998	-0.063365674	-0.144027998	0.063365674	-0.001747995	9.75E-14	0.067115807	-0.122143318	0.067115807
7_28	TAZA	-0.094736159	0.033758059	-0.20164775	-0.05914601	-0.005232181	-0.022994852	-0.060151772	0.017705477	0.157221805	0.181403048	0.064558401	-0.379621686	2.44E-12	-0.169928185	-0.089139916	-0.020831097	-0.042290675	0.069782708	-0.148909732	0.281617661	-0.134598602	0.27808133	-0.036120315	0.27808133	0.036120315	0.281617661	0.134598602	0.069782708	0.148909732	-0.020831097	0.042290675	-0.169928185	0.089139916	-0.259118636	-0.055443643	-0.259118636	0.055443643	-0.226049885	1.39E-12	-0.14020286	-0.063071539	-0.14020286	0.063071539	0.014330025	-1.79E-13	0.077592055	-0.110384079	0.077592055
7_281	IML	-0.055208998	-0.073329836	-0.067861754	-0.039698994	-0.065678608	0.006314083	0.004029327	0.116421523	-0.100254652	0.0322331	0.010598654	-0.351439732	-2.50E-12	-0.168445364	-0.093886507	-0.032502488	-0.045070562	0.074481458	-0.155873093	0.291072526	-0.119490999	0.282587293	-0.043503558	0.282587293	0.043503558	0.291072526	0.119490999	0.074481458	0.155873093	-0.032502488	0.045070562	-0.168445364	0.093886507	-0.255895589	-0.056696087	-0.255895589	0.056696087	-0.225498314	-1.52E-12	-0.146399425	-0.063560353	-0.146399425	0.063560353	0.011673273	4.76E-14	0.072457513	-0.126294583	0.072457513
7_282	IML	0.031174131	0.06040082	0.036592428	0.123065404	0.024546484	0.052423945	0.062314529	0.116421523	0.005105864	0.109194141	0.010598654	-0.344335976	-2.64E-12	-0.167727342	-0.08672425	-0.03451079	-0.043814199	0.072311639	-0.156757506	0.289993847	-0.141744384	0.291092476	-0.025624379	0.291092476	0.025624379	0.289993847	0.141744384	0.072311639	0.156757506	-0.03451079	0.043814199	-0.167727342	0.08672425	-0.24942293	-0.057892453	-0.24942293	0.057892453	-0.230421921	-1.79E-12	-0.140825212	-0.063686658	-0.140825212	0.063686658	0.006888386	-3.17E-14	0.065705483	-0.119968954	0.065705483
7_284	MDLT	0.0499577	0.025994163	0.040351831	-0.036431018	-0.027779335	0.037064712	0.072849472	-0.055428734	0.005105864	-0.008588894	0.010598654	-0.370752805	-1.06E-12	-0.173546598	-0.092941782	-0.02940003	-0.044402602	0.076926312	-0.15341205	0.280035417	-0.122868179	0.277927641	-0.034270606	0.277927641	0.034270606	0.280035417	0.122868179	0.076926312	0.15341205	-0.02940003	0.044402602	-0.173546598	0.092941782	-0.260727404	-0.059210273	-0.260727404	0.059210273	-0.221096003	-6.37E-13	-0.134717924	-0.063633868	-0.134717924	0.063633868	0.004716664	-1.14E-13	0.071169446	-0.108734032	0.071169446
7_288	MDLT	0.046462551	0.097029936	0.013091822	-0.025076476	0.018646762	0.030312492	0.041737671	-0.188960126	0.100416043	0.0322331	-0.094761861	-0.360843638	-5.01E-12	-0.163422123	-0.085528027	-0.043536183	-0.047837831	0.082491844	-0.148819821	0.287005999	-0.125600698	0.286278056	-0.036154319	0.286278056	0.036154319	0.287005999	0.125600698	0.082491844	0.148819821	-0.043536183	0.047837831	-0.163422123	0.085528027	-0.257990154	-0.054412301	-0.257990154	0.054412301	-0.224491061	-3.09E-12	-0.14300117	-0.062287273	-0.14300117	0.062287273	-0.003327733	2.19E-14	0.073172734	-0.109509493	0.073172734
7_289	MDLT	0.086311499	0.158622947	0.068105693	0.029839282	0.002741854	0.024877696	0.026233484	0.005195888	-0.100254652	-0.051148509	0.010598654	-0.37142036	5.58E-13	-0.166135066	-0.090923268	-0.028265303	-0.04297422	0.077912415	-0.152865689	0.275489023	-0.125684755	0.280985291	-0.027774501	0.280985291	0.027774501	0.275489023	0.125684755	0.077912415	0.152865689	-0.028265303	0.04297422	-0.166135066	0.090923268	-0.261574837	-0.060824269	-0.261574837	0.060824269	-0.232023129	2.87E-13	-0.140634939	-0.062001398	-0.140634939	0.062001398	0.008376993	-1.79E-13	0.071082475	-0.107781229	0.071082475
7_29	TAZA	0.095428689	0.179577584	0.008582958	0.210887764	0.171951775	0.077940541	0.045887055	-0.055428734	0.100416043	-0.008588894	0.010598654	-0.384664284	1.64E-12	-0.167036549	-0.090773829	-0.025969804	-0.047176582	0.077344751	-0.141140213	0.281279319	-0.126155535	0.279981608	-0.034371578	0.279981608	0.034371578	0.281279319	0.126155535	0.077344751	0.141140213	-0.025969804	0.047176582	-0.167036549	0.090773829	-0.257114526	-0.057476287	-0.257114526	0.057476287	-0.22979145	9.61E-13	-0.139760306	-0.062424957	-0.139760306	0.062424957	0.011500329	-8.41E-14	0.077433899	-0.111439725	0.077433899
7_290	MDLT	-0.041946772	-0.08535885	0.037847133	-0.066234548	-0.055006148	-0.044942688	0.013911255	0.116421523	0.005105864	0.0322331	0.010598654	-0.356122775	-2.44E-12	-0.165533646	-0.092688718	-0.03377037	-0.045083686	0.074277795	-0.158768256	0.286916231	-0.140282957	0.282068045	-0.039068493	0.282068045	0.039068493	0.286916231	0.140282957	0.074277795	0.158768256	-0.03377037	0.045083686	-0.165533646	0.092688718	-0.251211674	-0.053322819	-0.251211674	0.053322819	-0.229483548	-1.60E-12	-0.13544569	-0.065914708	-0.13544569	0.065914708	0.000822431	-9.45E-14	0.064035749	-0.109609693	0.064035749
7_291	MDLT	0.043735631	0.040681871	0.044720012	0.006672223	-0.033996972	0.009777889	0.086460571	0.116421523	-0.100254652	0.0322331	-0.058394217	-0.351531638	-1.22E-12	-0.167596373	-0.090779763	-0.035581328	-0.047200663	0.076688586	-0.153103998	0.286624377	-0.137112292	0.279939512	-0.041101168	0.279939512	0.041101168	0.286624377	0.137112292	0.076688586	0.153103998	-0.035581328	0.047200663	-0.167596373	0.090779763	-0.255953123	-0.056541068	-0.255953123	0.056541068	-0.229302555	-8.31E-13	-0.137811188	-0.069166326	-0.137811188	0.069166326	0.009318359	-5.30E-14	0.072149798	-0.116699858	0.072149798
7_292	MDLT	-0.008923917	-0.001815899	-0.031593667	0.034408978	-0.087371433	0.081809018	0.086062878	-0.119967255	-0.100254652	-0.095600271	-0.058394217	-0.353985509	-1.69E-13	-0.170357956	-0.096307612	-0.035944467	-0.045791438	0.082045094	-0.15160834	0.283418668	-0.132436996	0.279711998	-0.038644791	0.279711998	0.038644791	0.283418668	0.132436996	0.082045094	0.15160834	-0.035944467	0.045791438	-0.170357956	0.096307612	-0.256187146	-0.061824885	-0.256187146	0.061824885	-0.228383471	-1.54E-13	-0.139359094	-0.062103497	-0.139359094	0.062103497	0.00915134	-8.29E-14	0.072233618	-0.111554427	0.072233618
7_293	MDLT	-0.002775097	-0.026991002	0.029094204	-0.039698994	-0.038163645	-0.063372992	-0.004208309	0.005195888	-0.100254652	0.0322331	0.010598654	-0.363692988	-1.40E-12	-0.167098159	-0.089450799	-0.034859568	-0.042043482	0.07776539	-0.153360133	0.284200523	-0.125419522	0.282397521	-0.046611084	0.282397521	0.046611084	0.284200523	0.125419522	0.07776539	0.153360133	-0.034859568	0.042043482	-0.167098159	0.089450799	-0.252935707	-0.055716846	-0.252935707	0.055716846	-0.227026196	-8.94E-13	-0.139462941	-0.061150565	-0.139462941	0.061150565	0.003163438	-8.23E-14	0.074265627	-0.116001777	0.074265627
7_294	MDLT	-0.05219889	-0.076123691	-0.003758868	-0.051221756	0.072402505	-0.073092695	-0.000731556	0.005195888	0.100416043	0.071453813	0.010598654	-0.368109461	7.46E-13	-0.16910131	-0.092076839	-0.034523282	-0.045200213	0.081397948	-0.151656595	0.285759172	-0.128759293	0.281091275	-0.031778641	0.281091275	0.031778641	0.285759172	0.128759293	0.081397948	0.151656595	-0.034523282	0.045200213	-0.16910131	0.092076839	-0.259249035	-0.056488369	-0.259249035	0.056488369	-0.219604392	4.47E-13	-0.140106059	-0.062849769	-0.140106059	0.062849769	0.01258956	-8.82E-14	0.081015633	-0.117425356	0.081015633
7_295	MDLT	-0.012837816	-0.026230257	-0.009001344	-0.034801025	-0.06997969	0.049104991	0.043399491	0.167714818	-0.100254652	0.071453813	-0.023302897	-0.33441688	-4.41E-12	-0.169168298	-0.097139195	-0.044179965	-0.049498217	0.077812398	-0.162328419	0.293738613	-0.127235862	0.288100306	-0.038637094	0.288100306	0.038637094	0.293738613	0.127235862	0.077812398	0.162328419	-0.044179965	0.049498217	-0.169168298	0.097139195	-0.250030525	-0.057746031	-0.250030525	0.057746031	-0.22004163	-2.79E-12	-0.140986574	-0.072414461	-0.140986574	0.072414461	0.002926224	8.33E-14	0.069056858	-0.115284919	0.069056858
7_296	MDLT	0.035706605	0.003734532	0.079596597	0.005108501	-0.023655618	0.037064712	0.066785172	0.005195888	-0.100254652	0.0322331	-0.023302897	-0.369165727	4.48E-12	-0.162665227	-0.089258709	-0.034087767	-0.049573476	0.075871649	-0.152822059	0.274314436	-0.150476182	0.283442892	-0.034060442	0.283442892	0.034060442	0.274314436	0.150476182	0.075871649	0.152822059	-0.034087767	0.049573476	-0.162665227	0.089258709	-0.257083367	-0.056918363	-0.257083367	0.056918363	-0.21874898	2.64E-12	-0.135406169	-0.065158907	-0.135406169	0.065158907	0.011884183	-1.58E-13	0.070552921	-0.118101425	0.070552921
7_297	MDLT	0.011023823	-0.019031893	0.047828501	-0.034801025	-0.139126514	-0.004149912	-0.076877311	0.005195888	0.100416043	0.109194141	-0.058394217	-0.373906316	7.04E-12	-0.177683064	-0.089930684	-0.026583096	-0.045228547	0.073896084	-0.142816473	0.268218354	-0.144162813	0.278669075	-0.026310592	0.278669075	0.026310592	0.268218354	0.144162813	0.073896084	0.142816473	-0.026583096	0.045228547	-0.177683064	0.089930684	-0.254820811	-0.062835251	-0.254820811	0.062835251	-0.222876508	4.20E-12	-0.137590047	-0.062109272	-0.137590047	0.062109272	0.021161874	-3.80E-13	0.078715305	-0.121044361	0.078715305
7_298	MDLT	-0.022169144	-0.075724091	0.007290968	0.034408978	-0.031920128	0.062315223	0.042568926	-0.055428734	0.100416043	-0.051148509	-0.023302897	-0.342348603	-8.15E-12	-0.173020951	-0.088086156	-0.048662285	-0.044264505	0.076578986	-0.149626442	0.300701955	-0.137975626	0.286269094	-0.042738336	0.286269094	0.042738336	0.300701955	0.137975626	0.076578986	0.149626442	-0.048662285	0.044264505	-0.173020951	0.088086156	-0.250145005	-0.061208149	-0.250145005	0.061208149	-0.223147175	-5.38E-12	-0.137098368	-0.062325339	-0.137098368	0.062325339	-0.002831631	-2.84E-13	0.068999493	-0.106089008	0.068999493
7_299	MDLT	-0.076097486	-0.117328786	0.045964567	-0.105656962	-0.063534984	-0.038390062	0.035899456	0.005195888	0.005105864	-0.008588894	-0.023302897	-0.342658387	-5.02E-12	-0.171028504	-0.086466827	-0.043707909	-0.040103374	0.072901512	-0.160550475	0.294750918	-0.141312698	0.284189378	-0.037010195	0.284189378	0.037010195	0.294750918	0.141312698	0.072901512	0.160550475	-0.043707909	0.040103374	-0.171028504	0.086466827	-0.24305463	-0.05809465	-0.24305463	0.05809465	-0.220479149	-3.26E-12	-0.143010821	-0.063662458	-0.143010821	0.063662458	-0.004023986	-1.78E-13	0.071890046	-0.113618162	0.071890046
7_30	TAZA	0.088551978	0.232030837	0.119094805	0.200644397	0.135772119	0.072759182	-0.098648167	-0.119967255	0.005105864	-0.095600271	0.024391977	-0.392944443	-3.09E-12	-0.162263865	-0.076249575	-0.031225113	-0.043275754	0.078814017	-0.151290363	0.283406977	-0.113539	0.279728847	-0.04255098	0.279728847	0.04255098	0.283406977	0.113539	0.078814017	0.151290363	-0.031225113	0.043275754	-0.162263865	0.076249575	-0.263939233	-0.053607467	-0.263939233	0.053607467	-0.225521934	-1.88E-12	-0.134208592	-0.06373792	-0.134208592	0.06373792	-0.001617492	5.10E-14	0.078418969	-0.103212788	0.078418969
7_300	MDLT	0.017051569	0.321315692	0.086189369	-0.023464872	-0.001274216	0.028956559	0.044644046	0.167714818	0.100416043	0.214554657	0.010598654	-0.365835432	4.25E-12	-0.16988223	-0.094576582	-0.035355931	-0.045785928	0.080278639	-0.154730691	0.274554986	-0.148690002	0.285210459	-0.031957146	0.285210459	0.031957146	0.274554986	0.148690002	0.080278639	0.154730691	-0.035355931	0.045785928	-0.16988223	0.094576582	-0.254513583	-0.05954668	-0.254513583	0.05954668	-0.220214898	2.58E-12	-0.138963462	-0.062622003	-0.138963462	0.062622003	0.011223197	-1.48E-13	0.076116151	-0.112243277	0.076116151
7_301	MDLT	0.037081986	-0.038472185	0.105124846	0.025248608	-0.074299351	0.109103635	0.036735576	0.062354302	0.005105864	0.0322331	0.010598654	-0.345465941	-1.96E-12	-0.166014022	-0.091922803	-0.036088141	-0.047350915	0.077010956	-0.158463883	0.291648441	-0.139356403	0.282763898	-0.035966748	0.282763898	0.035966748	0.291648441	0.139356403	0.077010956	0.158463883	-0.036088141	0.047350915	-0.166014022	0.091922803	-0.253852146	-0.060794735	-0.253852146	0.060794735	-0.229136984	-1.26E-12	-0.138581527	-0.066569603	-0.138581527	0.066569603	-0.001630078	-1.83E-14	0.072495765	-0.118459346	0.072495765
7_302	MDLT	-0.019929066	0.053476464	0.016764464	-0.126749027	-0.143634504	0.04293675	0.05091008	0.017705477	0.070210428	0.181403048	0.028190757	-0.371847125	3.94E-14	-0.165292264	-0.094854311	-0.030578642	-0.045285344	0.083397415	-0.156863411	0.285265099	-0.12244658	0.276620251	-0.034136608	0.276620251	0.034136608	0.285265099	0.12244658	0.083397415	0.156863411	-0.030578642	0.045285344	-0.165292264	0.094854311	-0.261496576	-0.062285746	-0.261496576	0.062285746	-0.228219549	-1.25E-15	-0.137340163	-0.066973559	-0.137340163	0.066973559	0.008561524	-4.85E-14	0.073629359	-0.105669073	0.073629359
7_303	MDLT	0.093514983	0.129032741	0.106887526	0.048853579	0.081070328	0.05904757	0.070555723	-0.039452937	-0.025099751	0.076042533	0.028190757	-0.363282001	-3.12E-12	-0.174274427	-0.092645663	-0.030426518	-0.04164075	0.07449479	-0.145002961	0.290993364	-0.12909111	0.28212525	-0.026109176	0.28212525	0.026109176	0.290993364	0.12909111	0.07449479	0.145002961	-0.030426518	0.04164075	-0.174274427	0.092645663	-0.254396993	-0.05949548	-0.254396993	0.05949548	-0.229659634	-2.19E-12	-0.137965295	-0.062395076	-0.137965295	0.062395076	0.008326652	-9.61E-14	0.071828163	-0.112414632	0.071828163
7_304	MDLT	0.033532279	-0.008920402	0.062840922	-0.001060812	-0.032820138	0.030093608	0.011508355	0.017705477	-0.130460267	0.112410177	0.028190757	-0.351282042	-3.21E-12	-0.169349713	-0.093804625	-0.039049631	-0.039858548	0.080745148	-0.16300325	0.29279158	-0.128378551	0.276604378	-0.032696953	0.276604378	0.032696953	0.29279158	0.128378551	0.080745148	0.16300325	-0.039049631	0.039858548	-0.169349713	0.093804625	-0.254297222	-0.060262295	-0.254297222	0.060262295	-0.230891535	-2.28E-12	-0.135880158	-0.062351148	-0.135880158	0.062351148	-0.001132104	-1.45E-13	0.070024275	-0.109917324	0.070024275
7_305	MDLT	0.036780586	0.06376031	0.020551323	0.048853579	-0.045133398	0.063603387	0.0086077	0.071772698	0.070210428	0.038302205	0.099649721	-0.366850637	-5.60E-13	-0.166495877	-0.094677332	-0.037812493	-0.043761702	0.075664833	-0.154771507	0.286646254	-0.130557557	0.274795126	-0.032562455	0.274795126	0.032562455	0.286646254	0.130557557	0.075664833	0.154771507	-0.037812493	0.043761702	-0.166495877	0.094677332	-0.256860904	-0.063669882	-0.256860904	0.063669882	-0.225619286	-3.55E-13	-0.129051852	-0.063530769	-0.129051852	0.063530769	-0.001367906	-8.22E-14	0.07548694	-0.120647687	0.07548694
7_306	MDLT	-0.067054958	-0.146768935	-0.018539809	-0.005005591	-0.09038999	0.017678432	0.0414678	0.071772698	-0.130460267	0.076042533	-0.048770284	-0.384567296	-9.42E-13	-0.165706496	-0.087653688	-0.026750306	-0.042624496	0.076925235	-0.150719436	0.283579905	-0.113518495	0.278356451	-0.031118999	0.278356451	0.031118999	0.283579905	0.113518495	0.076925235	0.150719436	-0.026750306	0.042624496	-0.165706496	0.087653688	-0.265325977	-0.057005324	-0.265325977	0.057005324	-0.225860188	-5.26E-13	-0.135199198	-0.060597119	-0.135199198	0.060597119	0.002268004	-3.63E-14	0.07583958	-0.109816059	0.07583958
7_307	MDLT	0.058108185	0.027097898	0.112813469	0.02867635	0.047760349	0.033612673	0.118532945	-0.039452937	-0.025099751	0.038302205	-0.048770284	-0.359875637	-4.84E-12	-0.16812727	-0.093934489	-0.040946644	-0.049105076	0.075040133	-0.150475637	0.293850256	-0.134107028	0.28537888	-0.034283079	0.28537888	0.034283079	0.293850256	0.134107028	0.075040133	0.150475637	-0.040946644	0.049105076	-0.16812727	0.093934488	-0.254525329	-0.059084364	-0.254525329	0.059084364	-0.203277586	-2.59E-12	-0.146702556	-0.067465396	-0.146702556	0.067465396	0.000510697	-2.61E-13	0.072714929	-0.105141434	0.072714929
7_308	MDLT	-0.092997028	-0.15805786	-0.021914391	-0.01294214	-0.048679501	-0.039235059	-0.012306656	-0.039452937	-0.025099751	0.076042533	-0.048770284	-0.3583348	-1.59E-12	-0.17109567	-0.093393327	-0.036965827	-0.043897985	0.079422335	-0.15711934	0.287776609	-0.127663932	0.283806724	-0.033013464	0.283806724	0.033013464	0.287776609	0.127663932	0.079422335	0.15711934	-0.036965827	0.043897985	-0.17109567	0.093393327	-0.253761722	-0.061301297	-0.253761722	0.061301297	-0.223689628	-1.06E-12	-0.136916612	-0.064911649	-0.136916612	0.064911649	0.009610084	1.04E-14	0.072676992	-0.115702321	0.072676992
7_309	MDLT	0.01674138	0.002827759	-0.017417475	-0.01960439	-0.046904878	-0.016202606	0.020877793	-0.039452937	-0.130460267	-0.084300117	-0.132151893	-0.361549367	-5.33E-12	-0.170440928	-0.089946519	-0.03773423	-0.046567941	0.073198241	-0.157503106	0.292400919	-0.11870903	0.28854047	-0.043411719	0.28854047	0.043411719	0.292400919	0.11870903	0.073198241	0.157503106	-0.03773423	0.046567941	-0.170440928	0.089946519	-0.246740584	-0.059293087	-0.246740584	0.059293087	-0.219245787	-3.31E-12	-0.144135394	-0.06458527	-0.144135394	0.06458527	0.002123327	-2.32E-13	0.068800171	-0.115605709	0.068800171
7_310	MDLT	0.020432496	-0.05222442	0.119193859	0.062492972	0.023269329	-0.037976406	-0.00344724	-0.039452937	-0.025099751	-0.041740503	-0.009549571	-0.359189194	2.11E-12	-0.164464239	-0.091290765	-0.038947277	-0.043815972	0.075278331	-0.159450347	0.275098436	-0.149797833	0.2809924	-0.03070958	0.2809924	0.03070958	0.275098436	0.149797833	0.075278331	0.159450347	-0.038947277	0.043815972	-0.164464239	0.091290765	-0.252550448	-0.056677639	-0.252550448	0.056677639	-0.227112391	1.30E-12	-0.131766399	-0.06625703	-0.131766399	0.06625703	-0.003736659	-5.19E-14	0.07016632	-0.115452611	0.07016632
7_311	MDLT	0.046084745	-0.048401947	0.162283339	-0.027658125	-0.10531564	-0.078405396	-0.00806144	0.017705477	0.157221805	0.038302205	-0.013606371	-0.361891256	2.48E-12	-0.169172004	-0.093295414	-0.031104125	-0.042852943	0.08197992	-0.160137322	0.280523566	-0.132708009	0.275015382	-0.030714298	0.275015382	0.030714298	0.280523566	0.132708009	0.08197992	0.160137322	-0.031104125	0.042852943	-0.169172004	0.093295414	-0.258623189	-0.058531451	-0.258623189	0.058531451	-0.222912361	1.50E-12	-0.139965814	-0.065409744	-0.139965814	0.065409744	0.008065684	-9.18E-14	0.075687553	-0.114644105	0.075687553
7_312	MDLT	-0.089095007	-0.096154075	-0.130095783	-0.126749027	-0.167351031	-0.108992887	-0.032910494	-0.039452937	0.157221805	-0.084300117	-0.089592278	-0.345466751	-3.50E-12	-0.173996008	-0.090151281	-0.037594365	-0.044756692	0.086803894	-0.161169415	0.28926699	-0.133631771	0.28564053	-0.042266784	0.28564053	0.042266784	0.28926699	0.133631771	0.086803894	0.161169415	-0.037594365	0.044756692	-0.173996008	0.090151281	-0.248941362	-0.058704152	-0.248941362	0.058704152	-0.225260004	-2.31E-12	-0.137720132	-0.061981599	-0.137720132	0.061981599	-0.002801215	-5.29E-14	0.070291637	-0.109700418	0.070291637
7_313	MDLT	-0.075343179	-0.06077148	-0.125711184	-0.11197771	-0.077510327	-0.053185825	-0.029132628	0.017705477	0.157221805	0.147501497	0.028190757	-0.358216448	-4.61E-12	-0.168990924	-0.091690438	-0.039409775	-0.044697795	0.082414326	-0.153175142	0.298264559	-0.124266518	0.283183238	-0.032223029	0.283183238	0.032223029	0.298264559	0.124266518	0.082414326	0.153175142	-0.039409775	0.044697795	-0.168990924	0.091690438	-0.252176949	-0.056927545	-0.252176949	0.056927545	-0.228509454	-3.06E-12	-0.141170574	-0.066746176	-0.141170574	0.066746176	0.008216821	4.23E-14	0.073991974	-0.111220718	0.073991974
7_314	MDLT	-0.123205477	-0.111387344	-0.149107762	-0.135717697	-0.07022432	-0.000935134	-0.058208892	-0.100077559	0.157221805	-0.041740503	-0.009549571	-0.346417508	-6.06E-12	-0.176198181	-0.089192244	-0.038137239	-0.046100388	0.070414389	-0.153925555	0.295923172	-0.134212933	0.288277016	-0.038812186	0.288277016	0.038812186	0.295923172	0.134212933	0.070414389	0.153925555	-0.038137239	0.046100388	-0.176198181	0.089192244	-0.246522283	-0.058278401	-0.246522283	0.058278401	-0.214719302	-3.82E-12	-0.145716533	-0.06455471	-0.145716533	0.06455471	-0.001055861	-1.64E-13	0.067712535	-0.114450795	0.067712535
7_316	MDLT	-0.021141187	-0.059913479	-0.019101449	-0.057756156	-0.066601128	-0.031706793	0.014761566	0.071772698	-0.025099751	0.147501497	0.064558401	-0.360823036	4.21E-12	-0.172139081	-0.092513265	-0.036151452	-0.046344419	0.073838577	-0.155844601	0.274152615	-0.141157763	0.27647665	-0.039553247	0.27647665	0.039553247	0.274152615	0.141157763	0.073838577	0.155844601	-0.036151452	0.046344419	-0.172139081	0.092513265	-0.249279509	-0.060050045	-0.249279509	0.060050045	-0.225856893	2.59E-12	-0.139626143	-0.063347998	-0.139626143	0.063347998	0.016977109	-3.76E-14	0.069899835	-0.126670067	0.069899835
7_317	MDLT	-0.110747029	-0.172350624	-0.099799803	-0.152372132	-0.086693128	-0.081685163	-0.067961261	-0.039452937	-0.025099751	-0.000918508	-0.048770284	-0.357404	-3.92E-12	-0.168578047	-0.09401608	-0.040242002	-0.045262037	0.076460641	-0.155003172	0.28846143	-0.130288406	0.285042098	-0.031937338	0.285042098	0.031937338	0.28846143	0.130288406	0.076460641	0.155003172	-0.040242002	0.045262037	-0.168578047	0.09401608	-0.257465508	-0.056177342	-0.257465508	0.056177342	-0.222017779	-2.45E-12	-0.130948614	-0.063686896	-0.130948614	0.063686896	-0.004017406	-7.20E-14	0.069945373	-0.109097812	0.069945373
7_318	KTM	-0.026817261	0.000408403	-0.031538014	0.062492972	-0.057600167	0.016487956	0.060608805	-0.039452937	0.070210428	-0.084300117	0.028190757	-0.347823416	-2.75E-12	-0.170686408	-0.087687294	-0.038593601	-0.045128829	0.075304199	-0.159888234	0.289000997	-0.127365419	0.28557439	-0.038914599	0.28557439	0.038914599	0.289000997	0.127365419	0.075304199	0.159888234	-0.038593601	0.045128829	-0.170686408	0.087687294	-0.254982063	-0.056783717	-0.254982063	0.056783717	-0.222560002	-1.84E-12	-0.139372293	-0.06188493	-0.139372293	0.06188493	0.009258503	4.70E-14	0.069506394	-0.119260878	0.069506394
7_322	KTM	0.066661602	0.024342533	0.07416374	0.04760436	0.03313783	0.038285579	0.172360436	-0.100077559	0.237264513	0.147501497	-0.009549571	-0.352673199	-7.64E-13	-0.168399114	-0.088723204	-0.038845403	-0.043290675	0.082777523	-0.153119595	0.281024504	-0.146914546	0.287613767	-0.040167865	0.287613767	0.040167865	0.281024504	0.146914546	0.082777523	0.153119595	-0.038845403	0.043290675	-0.168399114	0.088723204	-0.252429924	-0.059575052	-0.252429924	0.059575052	-0.227144228	-6.43E-13	-0.140825937	-0.064287665	-0.140825937	0.064287665	-0.003308249	-1.87E-13	0.072169257	-0.11128891	0.072169257
7_323	KTM	0.004206942	0.05462435	-0.06921271	-0.052215976	-0.068411083	0.050449065	0.077697396	0.071772698	0.070210428	0.038302205	-0.009549571	-0.378597067	8.40E-12	-0.17387792	-0.093648767	-0.027395553	-0.045003232	0.087977485	-0.153524955	0.265623793	-0.141224193	0.275413248	-0.046680888	0.275413248	0.046680888	0.265623793	0.141224193	0.087977485	0.153524955	-0.027395553	0.045003232	-0.17387792	0.093648767	-0.260845604	-0.061450945	-0.260845604	0.061450945	-0.224930362	5.19E-12	-0.133561558	-0.061997724	-0.133561558	0.061997724	0.022749775	-1.89E-13	0.086443687	-0.110302391	0.086443687
7_325	KTM	-0.09560686	-0.110935979	-0.189583261	-0.135717697	-0.183480413	-0.141940273	-0.065612004	0.171856157	-0.025099751	0.147501497	0.099649721	-0.361698068	4.97E-12	-0.167718436	-0.093014846	-0.032162068	-0.047661099	0.077742026	-0.158189868	0.273453121	-0.152362918	0.28250524	-0.034488904	0.28250524	0.034488904	0.273453121	0.152362918	0.077742026	0.158189868	-0.032162068	0.047661099	-0.167718436	0.093014846	-0.250960688	-0.060240996	-0.250960688	0.060240996	-0.218024003	3.03E-12	-0.143505444	-0.068153787	-0.143505444	0.068153787	0.007807117	-1.06E-13	0.078195455	-0.11579856	0.078195455
7_326	KTM	-0.074703179	-0.040800559	-0.107134799	-0.146283833	-0.107197108	-0.059591996	-0.032910494	-0.039452937	-0.025099751	-0.12875188	0.028190757	-0.352519606	1.20E-12	-0.172154758	-0.091724201	-0.03456643	-0.0494453	0.081146977	-0.160673969	0.282149893	-0.130784644	0.282563694	-0.041893817	0.282563694	0.041893817	0.282149893	0.130784644	0.081146977	0.160673969	-0.03456643	0.0494453	-0.172154758	0.091724201	-0.24941224	-0.059529798	-0.24941224	0.059529798	-0.225427837	7.03E-13	-0.145171945	-0.062034724	-0.145171945	0.062034724	0.017814264	4.60E-15	0.07432216	-0.117702807	0.07432216
7_327	KTM	-0.08456181	-0.089064989	-0.014617137	-0.091657708	-0.147548404	0.010514223	-0.030642062	0.071772698	-0.025099751	0.076042533	-0.009549571	-0.379035691	6.01E-12	-0.176164917	-0.092549853	-0.018006068	-0.046613622	0.078278754	-0.153731413	0.268200641	-0.124024227	0.275808458	-0.042382506	0.275808458	0.042382506	0.268200641	0.124024227	0.078278754	0.153731413	-0.018006068	0.046613622	-0.176164917	0.092549853	-0.258829701	-0.063232071	-0.258829701	0.063232071	-0.229195748	3.73E-12	-0.145464083	-0.071533949	-0.145464083	0.071533949	0.020781692	-1.27E-13	0.079033901	-0.108135035	0.079033901
7_328	KTM	-0.056070696	-0.102446328	-0.005721577	-0.004325531	-0.091767044	0.026239166	0.019028537	0.062354302	0.005105864	0.0322331	-0.023302897	-0.365758813	2.52E-12	-0.173782766	-0.089499927	-0.026301632	-0.046099801	0.087765743	-0.156229572	0.28070091	-0.123661784	0.279859466	-0.031892274	0.279859466	0.031892274	0.28070091	0.123661784	0.087765743	0.156229572	-0.026301632	0.046099801	-0.173782766	0.089499927	-0.259685097	-0.057483301	-0.259685097	0.057483301	-0.23230452	1.60E-12	-0.144374541	-0.064407208	-0.144374541	0.064407208	0.033890505	-2.71E-13	0.073807969	-0.108378175	0.073807969
7_33	TAZA	-0.099680336	-0.083343939	-0.095415599	-0.025076476	-0.033996972	-0.070841287	-0.145168182	-0.119967255	0.005105864	0.0322331	-0.023302897	-0.36731981	1.01E-12	-0.161658072	-0.089007967	-0.028667151	-0.044816389	0.075906405	-0.158314024	0.287181983	-0.132123977	0.276284123	-0.041527631	0.276284123	0.041527631	0.287181983	0.132123977	0.075906405	0.158314024	-0.028667151	0.044816389	-0.161658072	0.089007967	-0.255347761	-0.058782162	-0.255347761	0.058782162	-0.227325165	5.65E-13	-0.135440463	-0.061625377	-0.135440463	0.061625377	0.001166519	4.44E-15	0.073706476	-0.116350036	0.073706476
7_330	KTM	0.022047084	-0.017900031	-0.045125673	-0.026690681	0.083555037	0.073408322	-0.02532656	-0.055428734	0.005105864	-0.051148509	-0.023302897	-0.372191437	4.98E-12	-0.169385819	-0.096383881	-0.036637914	-0.04802687	0.077619455	-0.152895216	0.269153523	-0.134092663	0.274873437	-0.038170443	0.274873437	0.038170443	0.269153523	0.134092663	0.077619455	0.152895216	-0.036637914	0.04802687	-0.169385819	0.096383881	-0.259636995	-0.061315132	-0.259636995	0.061315132	-0.228144214	2.96E-12	-0.134876992	-0.063066748	-0.134876992	0.063066748	0.016575334	-3.87E-13	0.075563848	-0.112145795	0.075563848
7_331	KTM	-0.136832052	-0.208399734	-0.158999466	-0.09176785	0.014694187	-0.062629221	-0.01383218	0.005195888	0.18742742	0.0322331	0.010598654	-0.341031577	-1.11E-12	-0.17150892	-0.090876323	-0.040576113	-0.047603541	0.079120969	-0.15712053	0.284334524	-0.132730975	0.281780448	-0.042037865	0.281780448	0.042037865	0.284334524	0.132730975	0.079120969	0.15712053	-0.040576113	0.047603541	-0.17150892	0.090876323	-0.254312921	-0.056018149	-0.254312921	0.056018149	-0.222285125	-6.97E-13	-0.146289829	-0.070797294	-0.146289829	0.070797294	0.009916549	-8.02E-15	0.072680103	-0.120956315	0.072680103
7_333	KTM	-0.008512817	-0.041170201	0.052782071	0.078992884	0.096411045	0.018042399	0.123154774	0.116421523	0.100416043	0.145561785	0.043388477	-0.357440439	-2.67E-12	-0.167664604	-0.091731468	-0.040704958	-0.045553931	0.083501921	-0.153674708	0.28943093	-0.135249015	0.285365795	-0.035722982	0.285365795	0.035722982	0.28943093	0.135249016	0.083501921	0.153674708	-0.040704958	0.045553931	-0.167664604	0.091731468	-0.250866062	-0.058862709	-0.250866062	0.058862709	-0.223269263	-1.65E-12	-0.143292039	-0.062364637	-0.143292039	0.062364637	0.006345441	5.65E-14	0.073414081	-0.109178002	0.073414081
7_334	KTM	-0.06342526	-0.104500139	-0.06438349	-0.020249435	-0.021600119	-0.010481274	0.029606169	-0.055428734	0.005105864	0.109194141	0.075137176	-0.345300075	-3.35E-12	-0.172198989	-0.092284344	-0.039352894	-0.050795271	0.083334091	-0.169281745	0.294095895	-0.123582998	0.285294136	-0.03331515	0.285294136	0.03331515	0.294095895	0.123582998	0.083334091	0.169281745	-0.039352894	0.050795271	-0.172198989	0.092284344	-0.246005728	-0.061535077	-0.246005728	0.061535077	-0.224673767	-2.06E-12	-0.144444644	-0.064706167	-0.144444644	0.064706167	-0.000425009	9.58E-14	0.068339824	-0.121967535	0.068339824
7_335	KTM	0.08929769	-0.004788773	0.193698113	0.023713689	0.066779247	0.0701584	0.136858833	0.062354302	0.18742742	0.180653105	0.010598654	-0.358181533	-3.36E-12	-0.174299718	-0.093234867	-0.035929322	-0.043957602	0.07952074	-0.154230754	0.285690674	-0.118654155	0.285946732	-0.041069266	0.285946732	0.041069266	0.285690674	0.118654155	0.07952074	0.154230754	-0.035929322	0.043957602	-0.174299718	0.093234867	-0.256243273	-0.058046603	-0.256243273	0.058046603	-0.222073708	-2.08E-12	-0.142123727	-0.061926768	-0.142123727	0.061926768	0.008736695	5.49E-14	0.070900632	-0.107579148	0.070900632
7_336	KTM	-0.074998705	-0.089805997	-0.029579568	-0.034801025	-0.001274216	0.007007804	0.003165396	0.005195888	0.005105864	0.071453813	0.075137176	-0.369938938	4.08E-12	-0.170968911	-0.091873792	-0.03266277	-0.042024554	0.084463524	-0.15802009	0.275390356	-0.145689862	0.27628923	-0.041885898	0.27628923	0.041885898	0.275390356	0.145689862	0.084463524	0.15802009	-0.03266277	0.042024554	-0.170968911	0.091873792	-0.257595044	-0.05716456	-0.257595044	0.05716456	-0.21992258	2.34E-12	-0.137946579	-0.058065454	-0.137946579	0.058065454	0.011056747	-1.76E-13	0.077769456	-0.107026736	0.077769456
7_337	KTM	0.123373161	0.059354247	0.124283632	0.17852248	-0.013420114	0.147191777	0.1185447	0.005195888	0.18742742	0.214554657	0.043388477	-0.354480406	2.31E-12	-0.169177058	-0.095703774	-0.044199437	-0.043759278	0.081538606	-0.160302609	0.276869975	-0.157052071	0.289509689	-0.037407149	0.289509689	0.037407149	0.276869975	0.157052071	0.081538606	0.160302609	-0.044199437	0.043759278	-0.169177058	0.095703774	-0.248556535	-0.062608944	-0.248556535	0.062608944	-0.194761216	1.21E-12	-0.139941342	-0.067483897	-0.139941342	0.067483897	0.001333018	-1.89E-14	0.075484819	-0.110654304	0.075484819
7_339	KTM	-0.082494331	-0.169916238	-0.017579424	-0.052878757	-0.011385526	0.030989769	0.023273026	-0.055428734	0.005105864	0.180653105	-0.023302897	-0.338240487	-4.70E-12	-0.166336001	-0.09151704	-0.040796695	-0.041627126	0.077575738	-0.161813613	0.295558945	-0.143690808	0.283456999	-0.028928544	0.283456999	0.028928544	0.295558945	0.143690808	0.077575738	0.161813613	-0.040796695	0.041627126	-0.166336001	0.09151704	-0.250364096	-0.057015613	-0.250364096	0.057015613	-0.223385884	-2.98E-12	-0.138761915	-0.063585397	-0.138761915	0.063585397	-0.001287687	6.03E-14	0.064748617	-0.117536398	0.064748617
7_34	TAZA	0.117049172	0.141408623	0.145899946	0.204497966	0.068657182	0.105967853	0.035481133	0.005195888	0.005105864	-0.008588894	0.010598654	-0.3873646	2.01E-12	-0.161735515	-0.090998861	-0.031333861	-0.042966877	0.075815122	-0.157026392	0.282702447	-0.119496845	0.275827863	-0.038665294	0.275827863	0.038665294	0.282702447	0.119496845	0.075815122	0.157026392	-0.031333861	0.042966877	-0.161735515	0.090998861	-0.26456556	-0.058980477	-0.26456556	0.058980477	-0.223748137	1.04E-12	-0.125834237	-0.061944807	-0.125834237	0.061944807	0.017424828	-1.74E-13	0.077823434	-0.11481304	0.077823434
7_340	KTM	0.035313291	-0.012259858	0.077790999	0.089115892	0.089085005	0.15260207	0.125834201	0.062354302	0.100416043	0.0322331	0.043388477	-0.348463415	-6.01E-14	-0.170463581	-0.088726705	-0.037104182	-0.045254856	0.083541711	-0.156281569	0.284764932	-0.145290675	0.283203635	-0.04046419	0.283203635	0.04046419	0.284764932	0.145290675	0.083541711	0.156281569	-0.037104182	0.045254856	-0.170463581	0.088726705	-0.252119036	-0.058047334	-0.252119036	0.058047334	-0.22822161	-6.19E-14	-0.137931398	-0.058838766	-0.137931398	0.058838766	0.00503594	-6.46E-14	0.069655967	-0.116791658	0.069655967
7_341	KTM	0.070296084	0.075282562	0.049069196	0.109059573	0.042039641	0.113477275	0.125069383	-0.055428734	0.005105864	-0.051148509	0.010598654	-0.365409955	3.65E-12	-0.169849605	-0.086604513	-0.033357363	-0.043817367	0.080205104	-0.15153787	0.272330127	-0.144921806	0.2797665	-0.048056548	0.2797665	0.048056548	0.272330127	0.144921806	0.080205104	0.15153787	-0.033357363	0.043817367	-0.169849605	0.086604513	-0.257116334	-0.059798621	-0.257116334	0.059798621	-0.230773512	2.29E-12	-0.140318104	-0.059237869	-0.140318104	0.059237869	0.01781001	-1.82E-13	0.078500223	-0.113018879	0.078500223
7_342	KTM	0.011225335	-0.034630459	0.061392211	0.032888065	0.0458858	0.066244501	0.049606836	-0.055428734	-0.100254652	-0.142120287	0.010598654	-0.36295402	4.16E-14	-0.175139743	-0.090073488	-0.034336343	-0.045221053	0.072209591	-0.15235024	0.283481893	-0.126938493	0.284971252	-0.03960709	0.284971252	0.03960709	0.283481893	0.126938493	0.072209591	0.15235024	-0.034336343	0.045221053	-0.175139743	0.090073488	-0.24880981	-0.059969636	-0.24880981	0.059969636	-0.223956437	5.25E-15	-0.139419425	-0.061271762	-0.139419425	0.061271762	0.015428721	-7.52E-14	0.073684559	-0.122777561	0.073684559
7_343	KTM	0.017908468	-0.024526468	0.039273453	0.000250663	-0.017208372	0.027740666	0.058883775	-0.039452937	0.070210428	-0.000918508	0.064558401	-0.34092077	-1.38E-12	-0.16749358	-0.091790547	-0.035489153	-0.047217096	0.072689351	-0.162944437	0.288053365	-0.143446449	0.287959732	-0.049892227	0.287959732	0.049892227	0.288053365	0.143446449	0.072689351	0.162944437	-0.035489153	0.047217096	-0.16749358	0.091790547	-0.251315243	-0.054024897	-0.251315243	0.054024897	-0.230512526	-1.16E-12	-0.132129052	-0.06227577	-0.132129052	0.06227577	0.002835271	-7.72E-14	0.067753189	-0.123641205	0.067753189
7_344	KTM	0.059601001	0.026704739	-0.038387356	0.062492972	0.143070529	0.095476367	0.138182474	0.017705477	0.070210428	0.076042533	-0.009549571	-0.346300954	-4.37E-12	-0.169998092	-0.090681505	-0.038545397	-0.04865871	0.08113126	-0.160739896	0.299523346	-0.131059411	0.286840709	-0.046747017	0.286840709	0.046747017	0.299523346	0.131059411	0.08113126	0.160739896	-0.038545397	0.04865871	-0.169998092	0.090681505	-0.246390458	-0.061213251	-0.246390458	0.061213251	-0.21774169	-2.90E-12	-0.142979127	-0.066991257	-0.142979127	0.066991257	-0.001699773	-2.72E-13	0.06702584	-0.118669837	0.06702584
7_345	KTM	0.12875546	0.149412926	0.133764296	0.019719156	0.073239434	0.175307376	0.190989773	0.071772698	0.070210428	0.147501497	0.133551273	-0.383781472	3.86E-12	-0.171818513	-0.08723293	-0.023987118	-0.042751467	0.078491945	-0.146309662	0.271630172	-0.133434839	0.280533702	-0.034742419	0.280533702	0.034742419	0.271630172	0.133434839	0.078491945	0.146309662	-0.023987118	0.042751467	-0.171818513	0.08723293	-0.259211314	-0.056055888	-0.259211314	0.056055888	-0.227536472	2.40E-12	-0.135126343	-0.059703636	-0.135126343	0.059703636	0.013779728	-6.19E-14	0.075992647	-0.112081396	0.075992647
7_346	KTM	-0.126141734	-0.164662285	-0.209891073	-0.090045197	-0.11403968	-0.03621536	-0.040559829	-0.055428734	0.100416043	-0.095600271	-0.023302897	-0.354700633	-4.86E-12	-0.165490314	-0.092599146	-0.037925855	-0.047946244	0.079733364	-0.149848856	0.295395205	-0.125379113	0.283393585	-0.043195673	0.283393585	0.043195673	0.295395205	0.125379113	0.079733364	0.149848856	-0.037925855	0.047946244	-0.165490314	0.092599146	-0.253713612	-0.054664872	-0.253713612	0.054664872	-0.219695235	-2.99E-12	-0.140891438	-0.066463345	-0.140891438	0.066463345	-0.002694434	1.54E-13	0.071827641	-0.112738757	0.071827641
7_347	KTM	-0.097880966	-0.086165953	-0.117139842	-0.083184106	-0.074299351	-0.051538535	0.040073085	0.005195888	0.005105864	-0.008588894	0.010598654	-0.372799073	2.12E-12	-0.168366518	-0.091299537	-0.029173759	-0.044535713	0.079291923	-0.151807863	0.279117597	-0.14105637	0.28073796	-0.034651481	0.28073796	0.034651481	0.279117597	0.14105637	0.079291923	0.151807863	-0.029173759	0.044535713	-0.168366518	0.091299537	-0.259954026	-0.055836016	-0.259954026	0.055836016	-0.220862845	1.14E-12	-0.137150712	-0.065506545	-0.137150712	0.065506545	0.015296823	-1.92E-13	0.069666449	-0.112666057	0.069666449
7_348	KTM	0.008533399	-0.01095997	-0.015176577	-0.02362315	0.009957984	0.062466377	0.04847063	0.017705477	0.070210428	-0.041740503	0.028190757	-0.361389084	-1.86E-12	-0.175873034	-0.090911962	-0.030858337	-0.048252715	0.07053397	-0.150837319	0.282415187	-0.138638768	0.290650231	-0.04226286	0.290650231	0.04226286	0.282415187	0.138638768	0.07053397	0.150837319	-0.030858337	0.048252715	-0.175873034	0.090911962	-0.251199712	-0.054225094	-0.251199712	0.054225094	-0.217774862	-1.11E-12	-0.138013395	-0.064584655	-0.138013395	0.064584655	0.001437427	-6.64E-14	0.072584517	-0.108565357	0.072584517
7_35	TAZA	0.019052771	0.048475038	-0.053333654	-0.015445583	-0.023655618	0.085662587	-0.006387434	-0.119967255	0.005105864	0.0322331	-0.023302897	-0.394139582	1.81E-12	-0.169016684	-0.085826938	-0.017731525	-0.04059815	0.073582306	-0.147065697	0.278384086	-0.125764527	0.274100224	-0.037262908	0.274100224	0.037262908	0.278384086	0.125764527	0.073582306	0.147065697	-0.017731525	0.04059815	-0.169016684	0.085826938	-0.267388772	-0.057200934	-0.267388772	0.057200934	-0.231052586	9.31E-13	-0.132823204	-0.05874615	-0.132823204	0.05874615	0.011974893	-1.21E-13	0.07595499	-0.105253583	0.07595499
7_351	KTM	0.043814167	-0.018337052	0.101424388	0.075948833	0.156180695	0.052749239	0.096163591	0.017705477	-0.025099751	0.038302205	-0.009549571	-0.360558737	1.51E-12	-0.168488985	-0.089178229	-0.033881941	-0.04589559	0.076253535	-0.159082324	0.277457531	-0.141683079	0.283866095	-0.033582392	0.283866095	0.033582392	0.277457531	0.141683079	0.076253535	0.159082324	-0.033881941	0.04589559	-0.168488985	0.089178229	-0.255288222	-0.057587205	-0.255288222	0.057587205	-0.223740644	9.06E-13	-0.135657343	-0.061835624	-0.135657343	0.061835624	0.007651536	-5.44E-14	0.073563057	-0.112172343	0.073563057
7_352	KTM	0.155029832	0.169386042	0.161345693	0.121087136	0.163390531	0.162007948	0.199726084	0.017705477	0.157221805	0.038302205	0.099649721	-0.354204079	-1.72E-12	-0.17240456	-0.086975418	-0.040132731	-0.044893417	0.075006522	-0.158648569	0.286444886	-0.144490671	0.282933652	-0.026379363	0.282933652	0.026379363	0.286444886	0.144490671	0.075006522	0.158648569	-0.040132731	0.044893417	-0.17240456	0.086975418	-0.248454788	-0.056715744	-0.248454788	0.056715744	-0.215986625	-1.10E-12	-0.142280044	-0.059260105	-0.142280044	0.059260105	0.000449646	-2.39E-13	0.069271727	-0.111948845	0.069271727
7_355	DEBD	0.06649018	0.048475038	0.073565216	0.084790002	-0.027779335	0.051761035	0.035481133	-0.119967255	-0.100254652	0.026215028	-0.023302897	-0.369447801	1.51E-12	-0.165982765	-0.086037857	-0.029764135	-0.042134021	0.071285707	-0.155519203	0.281691024	-0.128054588	0.280767236	-0.046942251	0.280767236	0.046942251	0.281691024	0.128054588	0.071285707	0.155519203	-0.029764135	0.042134021	-0.165982765	0.086037857	-0.26248597	-0.052074259	-0.26248597	0.052074259	-0.226675921	9.08E-13	-0.132262459	-0.059560911	-0.132262459	0.059560911	0.022452716	-1.74E-13	0.073790677	-0.117030577	0.073790677
7_356	DEBD	-0.035392242	0.002021957	-0.093728138	0.013271681	-0.086693128	-0.016202606	-0.008605689	-0.039452937	-0.248243303	0.038302205	0.028190757	-0.379141591	8.72E-12	-0.166930039	-0.092523875	-0.030097722	-0.043783663	0.077157049	-0.151313688	0.259825419	-0.147430877	0.278509049	-0.038539104	0.278509049	0.038539104	0.259825419	0.147430877	0.077157049	0.151313688	-0.030097722	0.043783663	-0.166930039	0.092523875	-0.25995726	-0.061513162	-0.25995726	0.061513162	-0.228004916	5.22E-12	-0.132709059	-0.064819431	-0.132709059	0.064819431	0.016825677	-4.38E-13	0.079503062	-0.110066164	0.079503062
7_357	DEBD	0.090988362	0.042698838	0.159937572	0.232007083	0.098085433	0.086631644	0.078374903	-0.039452937	-0.025099751	-0.000918508	-0.048770284	-0.386559987	3.03E-12	-0.168130497	-0.084639179	-0.026765992	-0.044204073	0.067605075	-0.152729677	0.274018193	-0.134548275	0.274215042	-0.035150156	0.274215042	0.035150156	0.274018193	0.134548275	0.067605075	0.152729677	-0.026765992	0.044204073	-0.168130497	0.084639179	-0.258908887	-0.053719963	-0.258908887	0.053719963	-0.226196549	1.92E-12	-0.135190105	-0.058007933	-0.135190105	0.058007933	0.016058002	-3.07E-14	0.074224384	-0.104753492	0.074224384
7_358	DEBD	0.05736094	-0.017514684	0.045085887	0.046353578	0.095013234	0.077147612	0.103455636	-0.039452937	-0.025099751	0.038302205	-0.009549571	-0.367335281	5.64E-13	-0.167250981	-0.090838739	-0.030313109	-0.046553921	0.07588323	-0.151176462	0.278681877	-0.137233711	0.285637916	-0.034240576	0.285637916	0.034240576	0.278681877	0.137233711	0.07588323	0.151176462	-0.030313109	0.046553921	-0.167250981	0.090838739	-0.254152026	-0.058024296	-0.254152026	0.058024296	-0.226304857	3.39E-13	-0.138732492	-0.066128622	-0.138732492	0.066128622	0.004916055	-4.92E-14	0.07074723	-0.112795201	0.07074723
7_359	DEBD	0.083734068	0.012048109	-0.002940607	0.029949424	-0.066601128	0.095476367	0.058192928	0.071772698	-0.130460267	-0.041740503	0.028190757	-0.367098072	4.25E-12	-0.165803408	-0.087941253	-0.03724241	-0.04242594	0.076989542	-0.148951585	0.267786352	-0.151023257	0.278254197	-0.036134421	0.278254197	0.036134421	0.267786352	0.151023257	0.076989542	0.148951585	-0.03724241	0.04242594	-0.165803408	0.087941253	-0.257140487	-0.056681955	-0.257140487	0.056681955	-0.229276599	2.65E-12	-0.138866476	-0.059753132	-0.138866476	0.059753132	0.002706913	-5.29E-14	0.079518882	-0.113063954	0.079518882
7_36	TAZA	0.084825573	0.215037814	-0.009596206	0.148580277	0.161952716	0.096026574	0.061297985	0.017705477	-0.025099751	-0.000918508	0.028190757	-0.372216865	7.33E-13	-0.165705505	-0.084566251	-0.025994726	-0.045379801	0.070503121	-0.154986762	0.284951047	-0.145474261	0.283831261	-0.045726152	0.283831261	0.045726152	0.284951047	0.145474261	0.070503121	0.154986762	-0.025994726	0.045379801	-0.165705505	0.084566251	-0.250885886	-0.057010556	-0.250885886	0.057010556	-0.213638927	5.43E-13	-0.138157964	-0.06341751	-0.138157964	0.06341751	0.005384915	-4.65E-14	0.069282761	-0.11496753	0.069282761
7_360	DEBD	-0.035187219	-0.017103753	-0.033245957	0.032490722	-0.07022432	-0.086294983	-0.070709054	-0.100077559	-0.025099751	0.038302205	-0.048770284	-0.382892964	7.35E-12	-0.173139475	-0.092615761	-0.019793125	-0.043010182	0.075958587	-0.15607765	0.272760498	-0.139663343	0.270116224	-0.017105788	0.270116224	0.017105788	0.272760498	0.139663343	0.075958587	0.15607765	-0.019793125	0.043010182	-0.173139475	0.092615761	-0.258871603	-0.060326336	-0.258871603	0.060326336	-0.222700333	4.28E-12	-0.1330451	-0.06389017	-0.1330451	0.06389017	0.013073301	-2.80E-13	0.073364599	-0.11182924	0.073364599
7_361	DEBD	0.013238218	0.065270395	0.036592428	-0.020249435	0.000735835	0.082452311	0.016046639	-0.119967255	-0.218037688	0.0322331	-0.023302897	-0.369678785	5.18E-12	-0.168443427	-0.083565104	-0.030984302	-0.042486201	0.076236028	-0.155080868	0.265661428	-0.146551291	0.286396797	-0.039441536	0.286396797	0.039441536	0.265661428	0.146551291	0.076236028	0.155080868	-0.030984302	0.042486201	-0.168443427	0.083565104	-0.257607163	-0.054737449	-0.257607163	0.054737449	-0.219912349	2.90E-12	-0.139472252	-0.059111332	-0.139472252	0.059111332	0.010697027	-3.07E-13	0.075600272	-0.111491716	0.075600272
7_362	DEBD	-0.008101887	-0.009264723	-0.018905684	-0.046267163	-0.011385526	-0.044942688	0.000135747	0.062354302	0.005105864	-0.095600271	-0.058394217	-0.370678809	1.88E-13	-0.170393028	-0.088011119	-0.032498547	-0.04793044	0.066739341	-0.152573789	0.279553964	-0.14205557	0.283948178	-0.031555623	0.283948178	0.031555623	0.279553964	0.14205557	0.066739341	0.152573789	-0.032498547	0.04793044	-0.170393028	0.088011119	-0.254109671	-0.055709784	-0.254109671	0.055709784	-0.226058567	3.66E-14	-0.131797366	-0.056286539	-0.131797366	0.056286539	0.005236887	-1.77E-14	0.070265835	-0.111494802	0.070265835
7_363	DEBD	-0.03749431	-0.206576579	-0.106218729	-0.130436991	-0.085180851	-0.08823303	-0.040559829	0.005195888	-0.218037688	-0.051148509	0.010598654	-0.362394198	4.99E-12	-0.16918677	-0.08702318	-0.038860775	-0.045929712	0.081395408	-0.153420578	0.262673006	-0.157206133	0.29023504	-0.04148442	0.29023504	0.04148442	0.262673006	0.157206133	0.081395408	0.153420578	-0.038860775	0.045929712	-0.16918677	0.08702318	-0.248351419	-0.059097439	-0.248351419	0.059097439	-0.221104788	2.88E-12	-0.144094366	-0.060976157	-0.144094366	0.060976157	0.002124348	-1.35E-13	0.079123686	-0.110747131	0.079123686
7_364	DEBD	-0.029487525	-0.009264723	-0.047854188	-0.02992693	-0.015458851	-0.024696154	-0.001599612	-0.119967255	-0.100254652	-0.008588894	-0.023302897	-0.383228145	5.66E-12	-0.171103273	-0.089817034	-0.021277821	-0.042910596	0.079849152	-0.15270194	0.272007516	-0.129321067	0.272941376	-0.035034599	0.272941376	0.035034599	0.272007516	0.129321067	0.079849152	0.15270194	-0.021277821	0.042910596	-0.171103273	0.089817034	-0.262251152	-0.056922483	-0.262251152	0.056922483	-0.235516836	3.35E-12	-0.131754176	-0.058730476	-0.131754176	0.058730476	0.01114579	-3.62E-13	0.079899354	-0.110464503	0.079899354
7_365	DEBD	0.062951711	0.015235362	0.098931243	0.041334747	0.013302469	0.072653222	0.011870346	0.017705477	-0.025099751	0.076042533	-0.009549571	-0.358830651	3.31E-12	-0.166974011	-0.088570748	-0.031727431	-0.046324639	0.082951994	-0.15631014	0.2745486	-0.153036062	0.283976132	-0.041547504	0.283976132	0.041547504	0.2745486	0.153036062	0.082951994	0.15631014	-0.031727431	0.046324639	-0.166974011	0.088570748	-0.252467311	-0.05713211	-0.252467311	0.05713211	-0.222007941	2.05E-12	-0.139248261	-0.059056109	-0.139248261	0.059056109	0.007870714	-6.69E-14	0.069864549	-0.113883068	0.069864549
7_366	DEBD	0.041348542	0.022764623	-0.020225676	0.090424357	0.013302469	0.003298316	0.067136916	0.017705477	0.157221805	-0.041740503	-0.009549571	-0.358832383	2.23E-12	-0.170372135	-0.090789484	-0.037799222	-0.047412637	0.079255873	-0.156566537	0.275354012	-0.146343078	0.279983567	-0.033636633	0.279983567	0.033636633	0.275354012	0.146343078	0.079255873	0.156566537	-0.037799222	0.047412637	-0.170372135	0.090789484	-0.252078009	-0.058097027	-0.252078009	0.058097027	-0.222518021	1.38E-12	-0.139677968	-0.057811899	-0.139677968	0.057811899	-0.000455685	-6.41E-14	0.077349724	-0.114095527	0.077349724
7_367	DEBD	0.043345463	0.076655717	0.037219977	0.052481759	0.055436971	0.128329033	0.074057931	0.062354302	0.100416043	0.145561785	-0.058394217	-0.361082516	1.44E-12	-0.170137532	-0.08849688	-0.033696395	-0.043274145	0.074918483	-0.152492605	0.274853479	-0.149080848	0.287288468	-0.035304898	0.287288468	0.035304898	0.274853479	0.149080848	0.074918483	0.152492605	-0.033696395	0.043274145	-0.170137532	0.08849688	-0.254844237	-0.059595568	-0.254844237	0.059595568	-0.223376675	8.75E-13	-0.139443897	-0.061694951	-0.139443897	0.061694951	0.003983784	-1.91E-14	0.073562293	-0.111160341	0.073562293
7_368	DEBD	0.024689468	-0.032421792	0.008054556	0.026125328	0.049371953	0.081063701	0.060953455	0.071772698	-0.130460267	-0.084300117	-0.009549571	-0.360357626	3.50E-12	-0.169627023	-0.08958633	-0.036388867	-0.046981021	0.081777192	-0.154596732	0.271357631	-0.152171732	0.285173774	-0.032007917	0.285173774	0.032007917	0.271357631	0.152171732	0.081777192	0.154596732	-0.036388867	0.046981021	-0.169627023	0.08958633	-0.252889423	-0.059325226	-0.252889423	0.059325226	-0.231098971	2.19E-12	-0.137438021	-0.059059424	-0.137438021	0.059059424	0.006943038	-6.43E-14	0.076077021	-0.111110424	0.076077021
7_369	DEBD	0.118084494	0.133283545	0.064909175	0.117596732	0.10420166	0.108055149	0.069189603	-0.100077559	-0.025099751	-0.000918508	0.028190757	-0.362975994	4.55E-12	-0.166253801	-0.091092426	-0.037225478	-0.048603738	0.071498554	-0.154180453	0.273723065	-0.147611283	0.280171438	-0.030180724	0.280171438	0.030180724	0.273723065	0.147611283	0.071498554	0.154180453	-0.037225478	0.048603738	-0.166253801	0.091092426	-0.254056627	-0.056042908	-0.254056627	0.056042908	-0.214306401	2.81E-12	-0.138498923	-0.063782399	-0.138498923	0.063782399	0.00795333	-6.50E-14	0.07321505	-0.122146518	0.07321505
7_370	DEBD	-0.046205722	-0.105322846	-0.046489	-0.033173686	-0.003288315	-0.094353936	-0.060624342	-0.055428734	0.005105864	0.071453813	0.010598654	-0.370293856	-4.12E-13	-0.172734355	-0.08720785	-0.031414185	-0.040918491	0.078941343	-0.153528064	0.283184059	-0.134072454	0.286392873	-0.028903831	0.286392873	0.028903831	0.283184059	0.134072454	0.078941343	0.153528064	-0.031414185	0.040918491	-0.172734355	0.08720785	-0.256479783	-0.05875375	-0.256479783	0.05875375	-0.217146548	-4.42E-13	-0.136630963	-0.061516873	-0.136630963	0.061516873	0.001986796	2.93E-14	0.073402333	-0.107383922	0.073402333
7_372	DEBD	-0.028229135	0.03997038	-0.054020703	0.006672223	0.049717222	0.066897882	0.024965789	0.005195888	-0.100254652	-0.095600271	-0.094761861	-0.359870229	2.02E-12	-0.16958708	-0.089207209	-0.029076084	-0.044424905	0.080715775	-0.154688398	0.276897578	-0.141757771	0.285006273	-0.043123178	0.285006273	0.043123178	0.276897578	0.141757771	0.080715775	0.154688398	-0.029076084	0.044424905	-0.16958708	0.089207209	-0.253866762	-0.059320532	-0.253866762	0.059320532	-0.224541748	1.24E-12	-0.138597144	-0.06034801	-0.138597144	0.06034801	0.002204657	-1.02E-14	0.071408075	-0.114982286	0.071408075
7_373	DEBD	0.009121923	0.011648987	-0.002387968	0.008083602	0.07166587	0.028917829	0.019801173	-0.100077559	-0.025099751	-0.041740503	-0.089592278	-0.351731973	-5.37E-12	-0.165820006	-0.091168829	-0.037716717	-0.047469483	0.07297042	-0.155105082	0.29844109	-0.134445698	0.292956072	-0.039985083	0.292956072	0.039985083	0.29844109	0.134445698	0.07297042	0.155105082	-0.037716717	0.047469483	-0.165820006	0.091168829	-0.248370805	-0.05667697	-0.248370805	0.05667697	-0.222333131	-3.45E-12	-0.137771063	-0.063642476	-0.137771063	0.063642476	-0.004446325	-1.67E-13	0.067474677	-0.110486915	0.067474677
7_374	DEBD	0.035444325	0.010450664	0.015137124	0.091621245	0.267025421	0.065306481	0.0550782	-0.039452937	-0.025099751	-0.12875188	-0.089592278	-0.344844429	-1.91E-12	-0.164330837	-0.091314478	-0.036962317	-0.04379722	0.066799933	-0.157351974	0.279637521	-0.150035759	0.296983291	-0.032891164	0.296983291	0.032891164	0.279637521	0.150035759	0.066799933	0.157351974	-0.036962317	0.04379722	-0.164330837	0.091314478	-0.248678356	-0.057194912	-0.248678356	0.057194912	-0.221456113	-1.36E-12	-0.137330531	-0.067357208	-0.137330531	0.067357208	-0.014369108	-3.61E-13	0.065721574	-0.115765045	0.065721574
7_375	DEBD	-0.030327332	-0.086569748	-0.008344529	-0.041336996	-0.038163645	-0.053010205	0.013911255	0.005195888	0.005105864	0.0322331	-0.058394217	-0.365047183	2.51E-12	-0.168991848	-0.092695285	-0.031357651	-0.047793702	0.075760385	-0.154546893	0.275357528	-0.140884129	0.284572263	-0.041261886	0.284572263	0.041261886	0.275357528	0.140884129	0.075760385	0.154546893	-0.031357651	0.047793702	-0.168991848	0.092695285	-0.252581508	-0.057704901	-0.252581508	0.057704901	-0.2247107	1.49E-12	-0.137401295	-0.062059993	-0.137401295	0.062059993	0.007595165	-1.07E-13	0.069775741	-0.116701195	0.069775741
7_376	DEBD	-0.073243164	-0.157699681	-0.02222905	-0.046267163	-0.033996972	-0.030439171	0.01348363	-0.055428734	-0.100254652	-0.051148509	-0.058394217	-0.354248014	-1.73E-12	-0.164948509	-0.087197713	-0.035092803	-0.048602825	0.075167407	-0.151116336	0.288033426	-0.143836145	0.288700576	-0.040665049	0.288700576	0.040665049	0.288033426	0.143836145	0.075167407	0.151116336	-0.035092803	0.048602825	-0.164948509	0.087197713	-0.254429341	-0.055156914	-0.254429341	0.055156914	-0.235968731	-9.94E-13	-0.137224903	-0.064015035	-0.137224903	0.064015035	0.009875949	1.99E-14	0.069970178	-0.112408777	0.069970178
7_377	DEBD	0.063509073	0.045018128	0.082826215	0.013271681	-0.00863934	0.035951856	0.125987201	-0.100077559	-0.130460267	-0.12875188	-0.048770284	-0.344506887	3.83E-13	-0.168556253	-0.08396566	-0.038405575	-0.048475505	0.067125036	-0.158004127	0.28292896	-0.151397451	0.291245539	-0.040486637	0.291245539	0.040486637	0.28292896	0.151397451	0.067125036	0.158004127	-0.038405575	0.048475505	-0.168556253	0.08396566	-0.24411711	-0.058282909	-0.24411711	0.058282909	-0.22215811	1.18E-13	-0.146048015	-0.059981015	-0.146048015	0.059981015	0.012520673	1.22E-14	0.06711256	-0.122413262	0.06711256
7_378	DEBD	-0.094083631	-0.076778744	-0.165882349	-0.164661073	-0.08853985	-0.014358155	-0.039746829	0.017705477	0.070210428	-0.000918508	-0.089592278	-0.36111052	2.46E-12	-0.168128384	-0.087299593	-0.035524945	-0.047434066	0.074602143	-0.15339311	0.273230374	-0.149323039	0.287280717	-0.032793572	0.287280717	0.032793572	0.273230374	0.149323039	0.074602143	0.15339311	-0.035524945	0.047434066	-0.168128384	0.087299593	-0.252558215	-0.057424351	-0.252558215	0.057424351	-0.229352919	1.53E-12	-0.134172668	-0.064678875	-0.134172668	0.064678875	0.003709596	-7.31E-14	0.07034411	-0.112270135	0.07034411
7_379	DEBD	0.060562254	-0.261327094	0.029030955	0.055462387	0.042039641	0.025558663	0.056595559	0.005195888	0.005105864	-0.008588894	-0.023302897	-0.362770921	1.72E-12	-0.167779418	-0.089197575	-0.031828379	-0.046454101	0.076883537	-0.149139465	0.275595576	-0.148708238	0.291076766	-0.048237159	0.291076766	0.048237159	0.275595576	0.148708238	0.076883537	0.149139465	-0.031828379	0.046454101	-0.167779418	0.089197575	-0.252663332	-0.059153595	-0.252663332	0.059153595	-0.220906404	9.97E-13	-0.139213347	-0.058520059	-0.139213347	0.058520059	0.006073831	-4.74E-14	0.074056766	-0.114202219	0.074056766
7_380	DEBD	-0.028241328	-0.075471269	0.004219985	0.014564506	0.073239434	0.008715122	0.061297985	0.017705477	-0.025099751	-0.041740503	-0.048770284	-0.346638219	2.41E-12	-0.167466665	-0.087908705	-0.036386938	-0.043401006	0.077168246	-0.156159344	0.270187575	-0.159936958	0.291686335	-0.036263425	0.291686335	0.036263425	0.270187575	0.159936958	0.077168246	0.156159344	-0.036386938	0.043401006	-0.167466665	0.087908705	-0.250775707	-0.058881418	-0.250775707	0.058881418	-0.235433158	1.48E-12	-0.138057807	-0.059247999	-0.138057807	0.059247999	0.00335724	-5.33E-14	0.073301488	-0.108756923	0.073301488
7_381	DEBD	-0.005639842	-0.006278532	-0.053333654	-0.083184106	-0.036078138	-0.036939735	-0.034259178	0.167714818	0.005105864	0.145561785	0.043388477	-0.34620436	8.04E-13	-0.167810251	-0.09172609	-0.033661896	-0.046801837	0.079498236	-0.158406596	0.283021819	-0.153074637	0.286402253	-0.034491478	0.286402253	0.034491478	0.283021819	0.153074637	0.079498236	0.158406596	-0.033661896	0.046801837	-0.167810251	0.09172609	-0.249738944	-0.058214185	-0.249738944	0.058214185	-0.219015411	5.22E-13	-0.142522334	-0.061740135	-0.142522334	0.061740135	-0.002369809	6.15E-14	0.067573267	-0.116318617	0.067573267
7_382	DEBD	-0.020711873	-0.007024244	-0.08614637	-0.001170955	0.04396457	0.026239166	0.054955542	0.116421523	-0.35156908	-0.008588894	-0.023302897	-0.359212057	2.57E-12	-0.171888787	-0.08918393	-0.030120762	-0.045441987	0.076149763	-0.153143663	0.277929429	-0.143655945	0.279883639	-0.0335305	0.279883639	0.0335305	0.277929429	0.143655945	0.076149763	0.153143663	-0.030120762	0.045441987	-0.171888787	0.08918393	-0.255737968	-0.05335782	-0.255737968	0.05335782	-0.233267445	1.72E-12	-0.137085559	-0.057371471	-0.137085559	0.057371471	0.015914472	-2.27E-13	0.077012287	-0.11026239	0.077012287
7_383	DEBD	-0.03369363	-0.07532465	-0.01097438	-0.090045197	-0.025715351	-0.022550998	-0.022218899	-0.188960126	-0.100254652	-0.051148509	-0.023302897	-0.369802244	4.71E-12	-0.166994539	-0.091257034	-0.034622048	-0.045609503	0.076148623	-0.156496802	0.279869522	-0.148406194	0.275754144	-0.031734026	0.275754144	0.031734026	0.279869522	0.148406194	0.076148623	0.156496802	-0.034622048	0.045609503	-0.166994539	0.091257034	-0.251910442	-0.058305158	-0.251910442	0.058305158	-0.221683109	2.72E-12	-0.138363908	-0.059356071	-0.138363908	0.059356071	0.019746289	-3.97E-13	0.075286716	-0.112529605	0.075286716
7_385	DEBD	-0.069385715	-0.082025804	-0.007928149	0.042591818	-0.018931026	-0.059591996	-0.016765972	0.071772698	-0.130460267	0.038302205	-0.009549571	-0.363619764	1.32E-12	-0.167736723	-0.087903592	-0.035954338	-0.047880238	0.074771465	-0.152102961	0.283508385	-0.141476157	0.278989375	-0.036607362	0.278989375	0.036607362	0.283508385	0.141476157	0.074771465	0.152102961	-0.035954338	0.047880238	-0.167736723	0.087903592	-0.251374461	-0.058017897	-0.251374461	0.058017897	-0.221955268	8.09E-13	-0.139777797	-0.062286098	-0.139777797	0.062286098	0.0160424	-4.30E-14	0.074285753	-0.117683239	0.074285753
7_386	DEBD	-0.069385715	-0.020808223	-0.130095783	-0.056368231	-0.045133398	-0.019901747	-0.021245263	-0.100077559	0.070210428	0.038302205	-0.009549571	-0.351225741	-5.11E-12	-0.168851195	-0.088883988	-0.039862544	-0.0436986	0.076482053	-0.156511843	0.290872568	-0.130370944	0.28684048	-0.045641239	0.28684048	0.045641239	0.290872568	0.130370944	0.076482053	0.156511843	-0.039862544	0.0436986	-0.168851195	0.088883988	-0.248788986	-0.056369677	-0.248788986	0.056369677	-0.219211311	-3.23E-12	-0.142011614	-0.059456892	-0.142011614	0.059456892	-0.011097955	-2.72E-13	0.066804176	-0.116155161	0.066804176
7_387	DEBD	-0.073637422	-0.12639786	-0.159397242	-0.037136869	0.023269329	-0.037347673	-0.067961261	0.017705477	0.070210428	-0.000918508	-0.089592278	-0.343733016	-1.54E-12	-0.165655728	-0.089969853	-0.041220821	-0.04409782	0.070475286	-0.162029691	0.287796671	-0.149061971	0.285982113	-0.036055153	0.285982113	0.036055153	0.287796671	0.149061971	0.070475286	0.162029691	-0.041220821	0.04409782	-0.165655728	0.089969853	-0.245259989	-0.059091653	-0.245259989	0.059091653	-0.220918764	-1.03E-12	-0.134779069	-0.061401441	-0.134779069	0.061401441	0.006387352	3.64E-15	0.068238927	-0.117342777	0.068238927
7_388	DEBD	0.038496015	0.016030591	0.002572086	-0.057756156	0.082629174	-0.022375465	0.01078398	0.017705477	0.070210428	0.076042533	0.028190757	-0.369557801	6.03E-12	-0.168227947	-0.090656809	-0.025468589	-0.044658937	0.075704858	-0.152123665	0.267533604	-0.153962262	0.278268368	-0.033252906	0.278268368	0.033252906	0.267533604	0.153962262	0.075704858	0.152123665	-0.025468589	0.044658937	-0.168227947	0.090656809	-0.259685107	-0.057362917	-0.259685107	0.057362917	-0.237735806	3.84E-12	-0.130323557	-0.061576763	-0.130323557	0.061576763	0.005759396	-8.97E-14	0.070559243	-0.109442301	0.070559243
7_389	DEBD	0.039447762	0.014041332	-0.010709792	0.11175218	0.05258739	-0.149646091	-0.021245263	-0.039452937	-0.025099751	0.076042533	-0.089592278	-0.351055446	-2.44E-12	-0.170501397	-0.087315423	-0.038908558	-0.049664213	0.075579324	-0.158519825	0.289945783	-0.131761451	0.280496705	-0.049698918	0.280496705	0.049698918	0.289945783	0.131761451	0.075579324	0.158519825	-0.038908558	0.049664213	-0.170501397	0.087315423	-0.253490177	-0.0595162	-0.253490177	0.0595162	-0.226001711	-1.70E-12	-0.134148132	-0.05786339	-0.134148132	0.05786339	0.007713937	2.61E-15	0.071060869	-0.114684934	0.071060869
7_39	TAZA	0.075789042	0.191270025	0.006644347	0.070233704	0.057336306	0.078586327	0.036735576	-0.055428734	0.267470128	-0.008588894	0.010598654	-0.374047627	5.36E-14	-0.170145604	-0.091535575	-0.034562803	-0.049656048	0.07689371	-0.150706244	0.283501053	-0.132503316	0.283737525	-0.037652068	0.283737525	0.037652068	0.283501053	0.132503316	0.07689371	0.150706244	-0.034562803	0.049656048	-0.170145604	0.091535575	-0.253088968	-0.055620823	-0.253088968	0.055620823	-0.217006158	-7.78E-14	-0.132606345	-0.061549534	-0.132606345	0.061549534	0.009675025	-3.04E-14	0.073073237	-0.112719561	0.073073237
7_391	DEBD	-0.031798693	-0.055553345	-0.026900396	-0.067916634	0.090921553	-0.013308131	-0.008571318	0.005195888	-0.100254652	0.071453813	-0.058394217	-0.366366026	5.16E-12	-0.173014069	-0.095150421	-0.027740713	-0.051881317	0.081768518	-0.158822358	0.275848493	-0.14479665	0.276762733	-0.034283481	0.276762733	0.034283481	0.275848493	0.14479665	0.081768518	0.158822358	-0.027740713	0.051881317	-0.173014069	0.095150421	-0.254702874	-0.060732891	-0.254702874	0.060732891	-0.221848039	2.97E-12	-0.129048033	-0.064091768	-0.129048033	0.064091768	-0.002444219	1.34E-14	0.072905021	-0.11709686	0.072905021
7_393	DEBD	0.032358498	0.031751645	0.035964484	-0.047915968	0.000735835	-0.016143001	0.023696485	0.005195888	0.005105864	0.071453813	0.010598654	-0.372822898	7.08E-13	-0.168461162	-0.083631374	-0.031506847	-0.044587445	0.074915318	-0.148935075	0.278423105	-0.134130222	0.2806556	-0.034787519	0.2806556	0.034787519	0.278423105	0.134130222	0.074915318	0.148935075	-0.031506847	0.044587445	-0.168461162	0.083631374	-0.259729184	-0.058783426	-0.259729184	0.058783426	-0.226403487	3.76E-13	-0.139207104	-0.060937609	-0.139207104	0.060937609	0.016453774	-1.21E-13	0.076759618	-0.108219726	0.076759618
7_394	DEBD	0.003945222	0.002996252	-0.017579424	-0.034801025	0.049717222	0.037064712	0.052079025	-0.055428734	0.100416043	0.071453813	-0.094761861	-0.36239567	-4.52E-13	-0.166228673	-0.089145151	-0.03089594	-0.046095408	0.069942104	-0.149264646	0.283025207	-0.142206955	0.285104641	-0.035860811	0.285104641	0.035860811	0.283025207	0.142206955	0.069942104	0.149264646	-0.03089594	0.046095408	-0.166228673	0.089145151	-0.257127562	-0.057771039	-0.257127562	0.057771039	-0.226552252	-2.78E-13	-0.131135579	-0.061617397	-0.131135579	0.061617397	0.006950298	-8.92E-16	0.069250453	-0.115695915	0.069250453
7_395	DEBD	-0.01077596	-0.021677897	-0.035634076	-0.054538508	0.066779247	-0.053746854	-0.061546001	0.062354302	0.005105864	-0.051148509	0.010598654	-0.374755824	7.02E-12	-0.171181845	-0.083910355	-0.031879876	-0.044975445	0.082671235	-0.152585515	0.262738609	-0.139903386	0.281138942	-0.033054057	0.281138942	0.033054057	0.262738609	0.139903386	0.082671235	0.152585515	-0.031879876	0.044975445	-0.171181845	0.083910355	-0.258231308	-0.05494592	-0.258231308	0.05494592	-0.229715401	4.18E-12	-0.13661874	-0.058603702	-0.13661874	0.058603702	0.01084977	-3.82E-13	0.081646868	-0.115926559	0.081646868
7_396	TISL	0.052281032	0.03211039	0.031557804	-0.007490091	-0.04865692	0.043771645	0.039239751	-0.119967255	0.100416043	0.071453813	-0.023302897	-0.359288269	-7.25E-14	-0.169539722	-0.084185676	-0.033067537	-0.042760303	0.073500045	-0.151125181	0.282447419	-0.145135949	0.282964591	-0.035455396	0.282964591	0.035455396	0.282447419	0.145135949	0.073500045	0.151125181	-0.033067537	0.042760303	-0.169539722	0.084185676	-0.253261971	-0.057978765	-0.253261971	0.057978765	-0.232872261	1.15E-15	-0.136839688	-0.057587969	-0.136839688	0.057587969	0.007879392	-1.79E-14	0.073837545	-0.119721608	0.073837545
7_397	TISL	0.01323192	-0.050948638	-0.049908221	-0.016934161	0.006602276	-0.016202606	-0.036702686	0.017705477	0.070210428	0.214192871	0.028190757	-0.351835714	3.29E-13	-0.167800903	-0.086691203	-0.035445066	-0.047668908	0.074252197	-0.157265234	0.279411452	-0.142352022	0.280574228	-0.039594474	0.280574228	0.039594474	0.279411452	0.142352022	0.074252197	0.157265234	-0.035445066	0.047668908	-0.167800903	0.086691203	-0.252976286	-0.0551439	-0.252976286	0.0551439	-0.232671898	1.24E-13	-0.139348978	-0.066316292	-0.139348978	0.066316292	0.004854645	-3.47E-14	0.070906941	-0.115787282	0.070906941
7_398	TISL	0.047406872	0.0345387	0.051388428	0.046353578	0.042909895	-0.022994852	0.078374903	0.071772698	0.157221805	-0.000918508	-0.009549571	-0.36493653	3.90E-12	-0.169302813	-0.086906691	-0.03339197	-0.045675953	0.078671113	-0.153588837	0.270964328	-0.14682187	0.290869799	-0.032837994	0.290869799	0.032837994	0.270964328	0.14682187	0.078671113	0.153588837	-0.03339197	0.045675953	-0.169302813	0.086906691	-0.255343684	-0.056778131	-0.255343684	0.056778131	-0.23169416	2.44E-12	-0.137151958	-0.061138804	-0.137151958	0.061138804	0.019255362	-9.09E-14	0.074139503	-0.115447641	0.074139503
7_399	TISL	0.024882537	0.104961164	-0.073355954	0.005479433	0.03313783	0.01469958	0.029449274	-0.16461608	0.070210428	-0.12875188	-0.009549571	-0.358939813	-6.38E-13	-0.175770148	-0.087511468	-0.02407523	-0.047694596	0.069369069	-0.153501525	0.282582724	-0.138726164	0.282642171	-0.038902573	0.282642171	0.038902573	0.282582724	0.138726164	0.069369069	0.153501525	-0.02407523	0.047694596	-0.175770148	0.087511468	-0.252717113	-0.056407183	-0.252717113	0.056407183	-0.230904253	-4.86E-13	-0.140043309	-0.061633799	-0.140043309	0.061633799	0.009681633	8.24E-15	0.06674988	-0.115800289	0.06674988
7_4	TAZA	0.032574883	0.080295824	-0.074542898	0.128031609	0.06376069	0.045832785	-0.031775635	0.017705477	-0.025099751	0.181403048	0.028190757	-0.365027621	-7.78E-12	-0.168861715	-0.085984908	-0.041607623	-0.044472496	0.084900866	-0.155854786	0.297489384	-0.132213444	0.284652813	-0.046778179	0.284652813	0.046778179	0.297489384	0.132213444	0.084900866	0.155854786	-0.041607623	0.044472496	-0.168861715	0.085984908	-0.247369227	-0.059072351	-0.247369227	0.059072351	-0.224564994	-4.81E-12	-0.139032052	-0.063032685	-0.139032052	0.063032685	-0.000893348	-8.11E-14	0.067318673	-0.100019414	0.067318673
7_40	TAZA	0.006175329	0.166806814	0.02141187	-0.017044304	-0.087371433	-0.108264516	-0.03067655	0.007750168	0.100416043	0.0322331	0.043388477	-0.375215397	3.58E-13	-0.171124655	-0.094271085	-0.028247484	-0.044369795	0.075250861	-0.147432223	0.285577005	-0.127496723	0.271185333	-0.041661828	0.271185333	0.041661828	0.285577005	0.127496723	0.075250861	0.147432223	-0.028247484	0.044369795	-0.171124655	0.094271085	-0.262484581	-0.058771208	-0.262484581	0.058771208	-0.225113764	1.10E-13	-0.137685341	-0.068979696	-0.137685341	0.068979696	0.019048726	-1.68E-13	0.068728398	-0.106991448	0.068728398
7_400	TISL	-0.050054347	-0.101216064	0.022685756	-0.084894971	0.004743856	-0.006255915	-0.032914188	-0.119967255	-0.100254652	-0.095600271	-0.023302897	-0.359284274	-1.73E-13	-0.174052282	-0.086194977	-0.029803445	-0.0460314	0.080064704	-0.155781469	0.281536853	-0.136971167	0.276048377	-0.025930317	0.276048377	0.025930317	0.281536853	0.136971167	0.080064704	0.155781469	-0.029803445	0.0460314	-0.174052282	0.086194977	-0.252948974	-0.058993829	-0.252948974	0.058993829	-0.233559558	-3.02E-14	-0.143157848	-0.059692841	-0.143157848	0.059692841	-0.000862355	5.58E-14	0.075494308	-0.11400493	0.075494308
7_401	TISL	0.106587065	0.098394194	0.116254121	0.079587406	0.136007521	0.015296061	0.027313282	-0.100077559	0.070210428	0.038302205	0.028190757	-0.382906082	6.05E-12	-0.16425815	-0.091382105	-0.027017116	-0.049829373	0.071437902	-0.149130513	0.268821744	-0.143856442	0.278665375	-0.03402357	0.278665375	0.03402357	0.268821744	0.143856442	0.071437902	0.149130513	-0.027017116	0.049829373	-0.16425815	0.091382105	-0.261135301	-0.059579389	-0.261135301	0.059579389	-0.231851091	3.74E-12	-0.124861888	-0.065373355	-0.124861888	0.065373355	0.007716465	-7.98E-14	0.074239253	-0.117579905	0.074239253
7_402	TISL	0.059601001	0.026311425	0.1538127	0.055076375	0.047760349	0.018273139	-0.028378764	0.017705477	0.070210428	0.038302205	-0.009549571	-0.375507932	7.13E-12	-0.172570236	-0.089148919	-0.030412054	-0.04545604	0.089213324	-0.155577509	0.264851837	-0.144736702	0.27769682	-0.032978542	0.27769682	0.032978542	0.264851837	0.144736702	0.089213324	0.155577509	-0.030412054	0.04545604	-0.172570236	0.089148919	-0.254887865	-0.060649394	-0.254887865	0.060649394	-0.226755263	4.40E-12	-0.136479024	-0.061466582	-0.136479024	0.061466582	0.009307795	-1.06E-13	0.078542698	-0.115346658	0.078542698
7_403	TISL	-0.182973857	-0.238031532	-0.16359014	-0.069601555	-0.021600119	-0.16263442	-0.162357685	-0.055428734	0.005105864	-0.051148509	0.010598654	-0.367813784	2.71E-12	-0.168244615	-0.087365743	-0.035612291	-0.042659493	0.079842462	-0.153693897	0.276884722	-0.140802017	0.286292191	-0.019759431	0.286292191	0.019759431	0.276884722	0.140802017	0.079842462	0.153693897	-0.035612291	0.042659493	-0.168244615	0.087365743	-0.254630869	-0.05575994	-0.254630869	0.05575994	-0.228260792	1.59E-12	-0.137319377	-0.061822756	-0.137319377	0.061822756	0.013872312	-3.39E-13	0.077273253	-0.109308783	0.077273253
7_404	TISL	-0.061689902	-0.059083453	-0.106218729	-0.047915968	-0.116294472	-0.040569503	-0.090072602	-0.188960126	-0.218037688	-0.095600271	0.010598654	-0.363586034	3.01E-12	-0.172662318	-0.094055898	-0.034140624	-0.049781463	0.079611063	-0.15340791	0.275528756	-0.139005454	0.288218553	-0.026205979	0.288218553	0.026205979	0.275528756	0.139005454	0.079611063	0.15340791	-0.034140624	0.049781463	-0.172662318	0.094055898	-0.255608867	-0.058705219	-0.255608867	0.058705219	-0.22567526	1.79E-12	-0.136993966	-0.066224403	-0.136993966	0.066224404	0.018241534	-4.13E-13	0.072707298	-0.109955539	0.072707298
7_405	TISL	-0.159278358	-0.187184765	-0.142345031	-0.154010159	-0.100616659	-0.180877049	-0.214161054	-0.119967255	0.005105864	0.0322331	0.043388477	-0.369129149	1.45E-12	-0.168854536	-0.091658685	-0.031270858	-0.044771736	0.076259488	-0.159508439	0.281732866	-0.133049053	0.278403991	-0.034031509	0.278403991	0.034031509	0.281732866	0.133049053	0.076259488	0.159508439	-0.031270858	0.044771736	-0.168854536	0.091658685	-0.254610788	-0.063609862	-0.254610788	0.063609862	-0.224708832	7.32E-13	-0.136456473	-0.063817881	-0.136456473	0.063817881	0.019314759	-3.79E-13	0.067281626	-0.113062111	0.067281626
7_406	TISL	0.056239025	0.066787175	0.011874479	0.077163162	-0.031073413	0.086631644	0.069872896	-0.039452937	0.070210428	-0.175271896	0.028190757	-0.361936834	9.02E-13	-0.169563239	-0.089960338	-0.033574451	-0.047527576	0.083368442	-0.154246017	0.280564727	-0.138887462	0.287251609	-0.036559912	0.287251609	0.036559912	0.280564727	0.138887462	0.083368442	0.154246017	-0.033574451	0.047527576	-0.169563239	0.089960338	-0.254591386	-0.060047322	-0.254591386	0.060047322	-0.224300111	5.40E-13	-0.137732495	-0.064804342	-0.137732495	0.064804342	0.00818581	-3.07E-14	0.079063406	-0.108767296	0.079063406
7_407	TISL	-0.019525351	-0.00566572	-0.080498841	-0.016934161	-0.006934309	-0.05446378	-0.030880602	0.071772698	-0.025099751	0.038302205	0.064558401	-0.364283832	-2.14E-13	-0.172220561	-0.089063295	-0.037206427	-0.045949864	0.07558689	-0.151913883	0.286842539	-0.127971862	0.275669537	-0.036126361	0.275669537	0.036126361	0.286842539	0.127971862	0.07558689	0.151913883	-0.037206427	0.045949864	-0.172220561	0.089063295	-0.252065418	-0.061227601	-0.252065418	0.061227601	-0.227708913	-1.61E-13	-0.133068095	-0.063025509	-0.133068095	0.063025509	0.007038162	-1.76E-14	0.074466597	-0.12412152	0.074466597
7_408	TISL	0.00637251	0.026311425	-0.0644985	0.075948833	0.11632302	-0.034209923	-0.068745575	0.017705477	0.070210428	0.038302205	-0.048770284	-0.357602734	4.73E-12	-0.172212534	-0.086604072	-0.02957753	-0.049392548	0.074657607	-0.153522418	0.277291962	-0.157247491	0.281030285	-0.036750742	0.281030285	0.036750742	0.277291962	0.157247491	0.074657607	0.153522418	-0.02957753	0.049392548	-0.172212534	0.086604072	-0.255197937	-0.056240614	-0.255197937	0.056240614	-0.223397843	2.96E-12	-0.134189367	-0.058661374	-0.134189367	0.058661374	0.017455394	-1.14E-13	0.071018776	-0.123348179	0.071018776
7_409	TISL	-0.093214254	-0.18441932	-0.107134799	-0.101766097	-0.114758581	-0.115767981	-0.066003163	-0.039452937	-0.130460267	0.038302205	0.028190757	-0.355191868	6.04E-13	-0.168734477	-0.09335495	-0.030908409	-0.046837658	0.074902303	-0.155148762	0.283830001	-0.144596534	0.283427431	-0.033865695	0.283427431	0.033865695	0.283830001	0.144596534	0.074902303	0.155148762	-0.030908409	0.046837658	-0.168734477	0.09335495	-0.255055001	-0.061245769	-0.255055001	0.061245769	-0.22739452	3.54E-13	-0.133133615	-0.063421713	-0.133133615	0.063421713	0.00266678	-4.10E-14	0.072095246	-0.119440606	0.072095246
7_41	TAZA	0.006175834	0.114010999	-0.082292564	0.009383147	-0.015488682	-0.06087817	-0.035943097	0.017705477	-0.025099751	0.038302205	0.028190757	-0.378121172	-6.83E-13	-0.167042782	-0.090300558	-0.026273904	-0.045077745	0.077145314	-0.151948273	0.284031909	-0.123924463	0.281605523	-0.033178943	0.281605523	0.033178943	0.284031909	0.123924463	0.077145314	0.151948273	-0.026273904	0.045077745	-0.167042782	0.090300558	-0.254781866	-0.058720343	-0.254781866	0.058720343	-0.226803154	-3.99E-13	-0.137471387	-0.063469604	-0.137471387	0.063469604	0.004318611	-2.60E-14	0.072647344	-0.115315366	0.072647344
7_410	TISL	-0.113964674	-0.144346047	-0.134865565	-0.117970222	-0.023655618	-0.16263442	-0.103925224	0.062354302	0.005105864	0.071453813	0.010598654	-0.349215585	3.06E-12	-0.174445212	-0.093517627	-0.033542927	-0.044833435	0.08049491	-0.16162067	0.278270503	-0.152570645	0.287078566	-0.031248568	0.287078566	0.031248568	0.278270503	0.152570645	0.08049491	0.16162067	-0.033542927	0.044833435	-0.174445212	0.093517627	-0.248301659	-0.063048559	-0.248301659	0.063048559	-0.221279729	1.91E-12	-0.136428965	-0.060445416	-0.136428965	0.060445416	0.012293701	-3.17E-13	0.073019017	-0.12196464	0.073019017
7_411	TISL	-0.049017556	-0.116365857	-0.020225676	-0.070334938	-0.081173335	-0.087615987	-0.050089767	-0.039452937	0.070210428	-0.020047678	-0.009549571	-0.352574511	4.96E-12	-0.172813256	-0.095002188	-0.028463717	-0.04499919	0.081005558	-0.160083057	0.272322545	-0.152449945	0.277196791	-0.035781569	0.277196791	0.035781569	0.272322545	0.152449945	0.081005558	0.160083057	-0.028463717	0.04499919	-0.172813256	0.095002188	-0.25594748	-0.059198851	-0.25594748	0.059198851	-0.231717181	3.20E-12	-0.134293699	-0.063712055	-0.134293699	0.063712055	0.007266974	-1.07E-13	0.074061993	-0.112252695	0.074061993
7_412	TISL	0.078241642	0.112373799	0.01373429	0.011348771	-0.036078138	0.027598786	-0.020889995	0.116421523	0.100416043	0.071453813	-0.023302897	-0.334383203	3.56E-13	-0.16978837	-0.091273997	-0.038864174	-0.047933843	0.071360489	-0.159266493	0.283099953	-0.1486416	0.287380143	-0.03372745	0.287380143	0.03372745	0.283099953	0.1486416	0.071360489	0.159266493	-0.038864174	0.047933843	-0.16978837	0.091273997	-0.24363906	-0.060378168	-0.24363906	0.060378168	-0.224143555	2.85E-13	-0.140193211	-0.061560669	-0.140193211	0.061560669	0.002809641	-1.66E-14	0.071814952	-0.139496755	0.071814952
7_413	TISL	0.036017227	4.61E-06	0.015137124	-0.043962834	0.021615069	-0.061521878	-0.043182602	-0.100077559	0.070210428	-0.12875188	-0.009549571	-0.365897206	6.24E-12	-0.170295	-0.093609499	-0.035412905	-0.04942809	0.079809801	-0.149418252	0.267374861	-0.146504846	0.281475117	-0.029295304	0.281475117	0.029295304	0.267374861	0.146504846	0.079809801	0.149418252	-0.035412905	0.04942809	-0.170295	0.093609499	-0.257986389	-0.062550485	-0.257986389	0.062550485	-0.227624528	3.89E-12	-0.132526137	-0.064311033	-0.132526137	0.064311033	0.012405814	-1.53E-13	0.077867031	-0.121898862	0.077867031
7_414	TISL	0.035509968	0.017659271	0.006644347	0.026781176	0.020617206	-0.007662385	0.002733151	-0.055428734	-0.100254652	-0.008588894	-0.058394217	-0.368747147	5.22E-12	-0.171912583	-0.089187189	-0.033246115	-0.041997904	0.080070225	-0.152440022	0.272475933	-0.142386128	0.273962291	-0.038122861	0.273962291	0.038122861	0.272475933	0.142386128	0.080070225	0.152440022	-0.033246115	0.041997904	-0.171912583	0.089187189	-0.259025428	-0.061373684	-0.259025428	0.061373684	-0.223430283	3.07E-12	-0.132497094	-0.060342232	-0.132497094	0.060342232	0.006513196	-1.46E-13	0.081466817	-0.122850414	0.081466817
7_415	TISL	-0.174651953	-0.134219386	-0.163932397	-0.199255718	-0.110970697	-0.223321397	-0.136506229	-0.039452937	-0.025099751	-0.084300117	0.064558401	-0.364006717	1.77E-12	-0.169289751	-0.090567226	-0.030218801	-0.04368619	0.0729387	-0.153611116	0.275960352	-0.130180155	0.283054995	-0.027212711	0.283054995	0.027212711	0.275960352	0.130180155	0.0729387	0.153611116	-0.030218801	0.04368619	-0.169289751	0.090567226	-0.255463459	-0.059498435	-0.255463459	0.059498435	-0.227849499	1.07E-12	-0.142181445	-0.063636414	-0.142181445	0.063636414	0.014941377	-1.70E-13	0.073035762	-0.1143477	0.073035762
7_416	TISL	-0.026135332	-0.065785627	0.002755813	-0.004325531	0.055436971	-0.049335082	-0.031123677	0.116421523	-0.100254652	0.071453813	0.010598654	-0.354571406	2.96E-12	-0.16905436	-0.09466441	-0.025564764	-0.045273054	0.070759071	-0.158090653	0.280746535	-0.146497433	0.279404428	-0.032542348	0.279404428	0.032542348	0.280746535	0.146497433	0.070759071	0.158090653	-0.025564764	0.045273054	-0.16905436	0.09466441	-0.257589883	-0.061512598	-0.257589883	0.061512598	-0.23282642	2.01E-12	-0.134809149	-0.068168241	-0.134809149	0.068168241	0.010412015	-1.50E-13	0.074526577	-0.114672617	0.074526577
7_417	TISL	0.07440786	0.044245629	0.051388428	0.079587406	0.023269329	-0.027341335	0.006790509	0.017705477	-0.025099751	-0.000918508	-0.009549571	-0.360164938	4.94E-13	-0.164508712	-0.091820569	-0.03744409	-0.046414485	0.073841931	-0.154280174	0.283730892	-0.13991597	0.286654695	-0.043182983	0.286654695	0.043182983	0.283730892	0.13991597	0.073841931	0.154280174	-0.03744409	0.046414485	-0.164508712	0.091820569	-0.252975573	-0.059726955	-0.252975573	0.059726955	-0.229278648	2.22E-13	-0.135071633	-0.064317117	-0.135071633	0.064317117	0.016525911	4.31E-14	0.072750967	-0.117105798	0.072750967
7_418	TISL	-0.135141211	-0.160900117	-0.157459883	-0.10321853	-0.097824968	-0.134293382	-0.150882798	0.017705477	-0.025099751	-0.041740503	-0.089592278	-0.354802643	3.19E-12	-0.170185588	-0.092346833	-0.032051556	-0.044755579	0.078589243	-0.155896176	0.276459333	-0.149510572	0.281793302	-0.036124366	0.281793302	0.036124366	0.276459333	0.149510572	0.078589243	0.155896176	-0.032051556	0.044755579	-0.170185588	0.092346833	-0.252151876	-0.060730936	-0.252151876	0.060730936	-0.22694647	2.01E-12	-0.135985023	-0.062564085	-0.135985023	0.062564085	0.004663708	-1.14E-13	0.07576879	-0.115950392	0.07576879
7_419	TISL	-0.011394071	0.081446965	-0.134120686	-0.039698994	0.109103872	-0.136680003	-0.071275056	-0.055428734	-0.100254652	-0.095600271	-0.023302897	-0.357654581	2.28E-12	-0.168924241	-0.08849108	-0.032272558	-0.045739621	0.07652956	-0.160294958	0.278683022	-0.133729505	0.276220751	-0.024099991	0.276220751	0.024099991	0.278683022	0.133729505	0.07652956	0.160294958	-0.032272558	0.045739621	-0.168924241	0.08849108	-0.255273514	-0.060637401	-0.255273514	0.060637401	-0.231898325	1.53E-12	-0.134112991	-0.0636524	-0.134112991	0.0636524	0.001318487	-1.59E-14	0.077736476	-0.122579574	0.077736476
7_42	TAZA	-0.06060683	-0.042328726	-0.131146706	-0.013849413	-0.136819708	-0.040569503	-0.10440634	0.062354302	0.005105864	0.180653105	-0.023302897	-0.392505105	3.45E-12	-0.16425889	-0.095643334	-0.021760644	-0.042485309	0.071336238	-0.158125803	0.284137602	-0.120273328	0.275160559	-0.044796603	0.275160559	0.044796603	0.284137602	0.120273328	0.071336238	0.158125803	-0.021760644	0.042485309	-0.16425889	0.095643334	-0.25703066	-0.05892609	-0.25703066	0.05892609	-0.219189697	1.57E-12	-0.13893967	-0.060580697	-0.13893967	0.060580697	0.031099851	-6.55E-13	0.072350896	-0.11689639	0.072350896
7_420	TISL	0.075509586	0.077683394	0.089400195	0.084418333	0.111794711	-0.120538007	-0.051631193	-0.100077559	-0.130460267	-0.041740503	-0.009549571	-0.354522039	8.59E-13	-0.159097548	-0.092706022	-0.035500369	-0.04281329	0.078201388	-0.153913455	0.278845383	-0.151263351	0.285767116	-0.042043186	0.285767116	0.042043186	0.278845383	0.151263351	0.078201388	0.153913455	-0.035500369	0.04281329	-0.159097548	0.092706022	-0.257494287	-0.058671188	-0.257494287	0.058671188	-0.230310372	4.33E-13	-0.132438096	-0.060466083	-0.132438096	0.060466083	0.000132903	-9.03E-14	0.07738158	-0.114780092	0.07738158
7_421	TISL	0.085189374	0.139155282	-0.028909102	0.04949222	0.034302659	0.114723381	0.052901732	0.116421523	0.100416043	0.24734448	0.075137176	-0.362645707	7.59E-12	-0.169425199	-0.093309237	-0.025444663	-0.048642008	0.073254126	-0.165693283	0.262494704	-0.148565132	0.279305997	-0.039945516	0.279305997	0.039945516	0.262494704	0.148565132	0.073254126	0.165693283	-0.025444663	0.048642008	-0.169425199	0.093309237	-0.255184349	-0.058933032	-0.255184349	0.058933032	-0.226590442	4.71E-12	-0.133075486	-0.067019506	-0.133075486	0.067019506	0.010593483	-2.72E-13	0.069545004	-0.113925736	0.069545004
7_422	TISL	-0.023002825	-0.027752327	-0.001800003	-0.046267163	-0.029847588	-0.086708639	-0.084867953	-0.055428734	0.005105864	0.071453813	-0.023302897	-0.377295038	3.18E-12	-0.175300175	-0.090824072	-0.034156667	-0.042120638	0.078965119	-0.15036158	0.275348536	-0.138067527	0.28156578	-0.0325217	0.28156578	0.0325217	0.275348536	0.138067527	0.078965119	0.15036158	-0.034156667	0.042120638	-0.175300175	0.090824072	-0.258964971	-0.056475926	-0.258964971	0.056475926	-0.230521199	1.86E-12	-0.123673475	-0.057132282	-0.123673475	0.057132282	0.016919338	-2.94E-13	0.076313761	-0.108673876	0.076313761
7_423	TISL	-0.004820506	0.044586046	-0.036309068	0.040469602	-0.042347751	0.003534373	-0.030229623	0.005195888	-0.100254652	-0.008588894	-0.132502189	-0.363261094	4.44E-12	-0.170638057	-0.093967109	-0.031200822	-0.047232004	0.075971177	-0.1565272	0.272398422	-0.143274597	0.284539202	-0.039977481	0.284539202	0.039977481	0.272398422	0.143274597	0.075971177	0.1565272	-0.031200822	0.047232004	-0.170638057	0.093967109	-0.250404338	-0.059683965	-0.250404338	0.059683965	-0.227340052	2.74E-12	-0.135745186	-0.069026145	-0.135745186	0.069026145	0.009957238	-2.07E-13	0.076410442	-0.122693169	0.076410442
7_424	TISL	-0.183708162	-0.26421727	-0.114215863	-0.183807522	-0.10507101	-0.16263442	-0.166957745	-0.055428734	-0.100254652	-0.095600271	0.010598654	-0.338816444	1.47E-12	-0.170646293	-0.089349418	-0.041943731	-0.048362488	0.077624221	-0.159602757	0.276759377	-0.158073103	0.289895888	-0.049487309	0.289895888	0.049487309	0.276759377	0.158073103	0.077624221	0.159602757	-0.041943731	0.048362488	-0.170646293	0.089349418	-0.248189719	-0.05882446	-0.248189719	0.05882446	-0.220049139	1.02E-12	-0.138677971	-0.061454701	-0.138677971	0.061454701	0.011639399	-2.56E-13	0.071848538	-0.120314526	0.071848538
7_425	TISL	-0.037282782	-0.072134854	-0.036309068	-0.017044304	0.06112419	-0.031159372	-0.042367331	0.062354302	-0.100254652	-0.051148509	-0.023302897	-0.347895902	-2.00E-12	-0.166196493	-0.090256245	-0.033128444	-0.045998658	0.068505679	-0.153616772	0.288154072	-0.141344961	0.289199352	-0.041079672	0.289199352	0.041079672	0.288154072	0.141344961	0.068505679	0.153616772	-0.033128444	0.045998658	-0.166196493	0.090256245	-0.251027679	-0.055886935	-0.251027679	0.055886935	-0.229957463	-1.22E-12	-0.142197543	-0.066334502	-0.142197543	0.066334502	0.012229911	3.19E-14	0.069129224	-0.116542663	0.069129224
7_426	TISL	0.051738736	0.08587101	-0.002387968	0.058791549	0.050980964	0.019461494	-0.018629905	-0.039452937	0.070210428	-0.041740503	-0.009549571	-0.355714934	5.31E-12	-0.16511788	-0.093591925	-0.033140685	-0.048783392	0.078941315	-0.157217611	0.27479459	-0.149331095	0.276119098	-0.037575985	0.276119098	0.037575985	0.27479459	0.149331095	0.078941315	0.157217611	-0.033140685	0.048783392	-0.16511788	0.093591925	-0.258340036	-0.058520618	-0.258340036	0.058520618	-0.228781779	3.37E-12	-0.134135817	-0.066368257	-0.134135817	0.066368257	0.010296685	-1.06E-13	0.077955774	-0.120668161	0.077955774
7_427	TISL	-0.124997994	-0.150517768	-0.163932397	-0.135717697	-0.054022346	-0.133601101	-0.138607512	-0.039452937	0.070210428	-0.084300117	-0.048770284	-0.346707484	4.25E-12	-0.168408147	-0.091331048	-0.042142045	-0.047953223	0.078308454	-0.157223907	0.271935079	-0.157505016	0.284247075	-0.039910982	0.284247075	0.039910982	0.271935079	0.157505016	0.078308454	0.157223907	-0.042142045	0.047953223	-0.168408147	0.091331048	-0.25127837	-0.059214585	-0.25127837	0.059214585	-0.227437549	2.75E-12	-0.138043361	-0.062841776	-0.138043361	0.062841776	0.020293479	-3.40E-13	0.074194328	-0.120802153	0.074194328
7_428	TISL	-0.014693452	-0.048825946	-0.052228408	0.006782365	0.03313783	-0.021137842	-0.028755625	-0.039452937	-0.025099751	-0.041740503	-0.048770284	-0.335585435	-3.04E-12	-0.17044775	-0.090100224	-0.041998205	-0.046018328	0.071189455	-0.156457849	0.28781626	-0.14848055	0.294068087	-0.035939666	0.294068087	0.035939666	0.28781626	0.14848055	0.071189455	0.156457849	-0.041998205	0.046018328	-0.17044775	0.090100224	-0.25033331	-0.060187106	-0.25033331	0.060187106	-0.222330184	-2.20E-12	-0.139554419	-0.061413835	-0.139554419	0.061413835	-0.002180929	-1.65E-13	0.067772804	-0.115788888	0.067772804
7_429	TISL	0.074591566	0.058060123	-0.002940607	0.018432982	0.07166587	0.023018107	-0.001244596	0.071772698	0.311372485	0.038302205	0.064558401	-0.354593245	-1.03E-12	-0.168407032	-0.08927197	-0.040095818	-0.044718565	0.077685755	-0.148383384	0.282129317	-0.141635691	0.277571978	-0.038866112	0.277571978	0.038866112	0.282129317	0.141635691	0.077685755	0.148383384	-0.040095818	0.044718565	-0.168407032	0.08927197	-0.253032373	-0.060761213	-0.253032373	0.060761213	-0.226649668	-7.58E-13	-0.137871236	-0.061502033	-0.137871236	0.061502033	-0.00041534	-1.11E-13	0.073200782	-0.122022727	0.073200782
7_431	TISL	-0.123832798	-0.141781943	-0.131146706	-0.13582784	-0.087371433	-0.127118177	-0.10440634	0.005195888	0.100416043	0.0322331	0.010598654	-0.363966888	3.78E-12	-0.171556483	-0.089186792	-0.025502339	-0.045218681	0.077036314	-0.151194134	0.275369103	-0.138328079	0.276090034	-0.026002079	0.276090034	0.026002079	0.275369103	0.138328079	0.077036314	0.151194134	-0.025502339	0.045218681	-0.171556483	0.089186792	-0.25879744	-0.056477216	-0.25879744	0.056477216	-0.228659648	2.32E-12	-0.139174202	-0.059509729	-0.139174202	0.059509729	0.009468966	-2.63E-13	0.078441045	-0.121146116	0.078441045
7_432	TISL	-0.061039918	-0.059476458	0.044097153	-0.007490091	0.006741859	-0.059659657	-0.041463172	-0.119967255	-0.100254652	0.0322331	-0.023302897	-0.363609303	1.29E-12	-0.170522259	-0.088176834	-0.030949017	-0.045686272	0.075770731	-0.152374603	0.281144418	-0.134477398	0.282954782	-0.034996662	0.282954782	0.034996662	0.281144418	0.134477398	0.075770731	0.152374603	-0.030949017	0.045686272	-0.170522259	0.088176834	-0.253413153	-0.059927664	-0.253413153	0.059927664	-0.230022171	8.24E-13	-0.134294882	-0.062104824	-0.134294882	0.062104824	0.013647254	-1.43E-13	0.073213987	-0.118286972	0.073213987
7_433	TISL	0.006580269	0.040326189	-0.062995564	-0.012255787	0.059232042	-0.062629221	0.005754953	0.062354302	0.100416043	0.0322331	0.043388477	-0.35774833	3.07E-12	-0.175116675	-0.090871655	-0.028433242	-0.04876527	0.076189228	-0.156611138	0.277874823	-0.136149699	0.277476799	-0.034243984	0.277476799	0.034243984	0.277874823	0.136149699	0.076189228	0.156611138	-0.028433242	0.04876527	-0.175116675	0.090871655	-0.256744524	-0.0626094	-0.256744524	0.0626094	-0.230264389	2.01E-12	-0.135765127	-0.0612766	-0.135765127	0.0612766	0.013578246	-2.32E-13	0.078767833	-0.123402162	0.078767833
7_435	TISL	-0.188617352	-0.275862234	-0.182166525	-0.144877675	-0.116294472	-0.153636405	-0.173639856	-0.055428734	0.005105864	-0.190910451	0.043388477	-0.344043311	2.24E-12	-0.174527756	-0.094952029	-0.024969564	-0.046217133	0.074013756	-0.15605281	0.282174235	-0.142352169	0.278399165	-0.046349861	0.278399165	0.046349861	0.282174235	0.142352169	0.074013756	0.15605281	-0.024969564	0.046217133	-0.174527756	0.094952029	-0.254142042	-0.056021821	-0.254142042	0.056021821	-0.232445879	1.69E-12	-0.13849872	-0.062421562	-0.13849872	0.062421562	0.013189785	-2.74E-13	0.074329786	-0.12590296	0.074329786
7_436	BTAZ	0.102308221	0.060724254	0.109360938	0.097584292	0.145998788	0.079946382	0.167106213	0.071772698	0.070210428	0.076042533	-0.048770284	-0.35657381	-4.96E-12	-0.168920285	-0.091296893	-0.038475963	-0.044891785	0.073475183	-0.149123027	0.289733846	-0.130020534	0.286750659	-0.045527909	0.286750659	0.045527909	0.289733846	0.130020534	0.073475183	0.149123027	-0.038475963	0.044891785	-0.168920285	0.091296893	-0.256907153	-0.057648426	-0.256907153	0.057648426	-0.227283775	-3.39E-12	-0.136759517	-0.06260318	-0.136759517	0.06260318	0.000692375	-2.57E-13	0.071794597	-0.106573108	0.071794597
7_437	BTAZ	-0.106995507	-0.122738204	-0.074542898	-0.132719194	-0.173369103	-0.032957575	-0.047014025	0.123065993	-0.130460267	-0.000918508	0.099649721	-0.371459211	2.12E-12	-0.174093165	-0.091791917	-0.030167281	-0.045310453	0.081583164	-0.151901469	0.277842319	-0.125248653	0.285536524	-0.034295961	0.285536524	0.034295961	0.277842319	0.125248653	0.081583164	0.151901469	-0.030167281	0.045310453	-0.174093165	0.091791917	-0.263493943	-0.056909068	-0.263493943	0.056909068	-0.223597408	1.24E-12	-0.134760294	-0.061243611	-0.134760294	0.061243611	0.020806683	-1.78E-13	0.07899547	-0.111991925	0.07899547
7_438	BTAZ	-0.005099134	-0.103293775	-0.032676318	0.008083602	0.021615069	0.062466377	0.0550782	0.017705477	-0.025099751	0.038302205	-0.048770284	-0.366157291	-3.63E-12	-0.178896857	-0.089757252	-0.03045461	-0.043514889	0.06946296	-0.14342911	0.288822573	-0.128087516	0.283058431	-0.048794971	0.283058431	0.048794971	0.288822573	0.128087516	0.06946296	0.14342911	-0.03045461	0.043514889	-0.178896857	0.089757252	-0.251809364	-0.06259431	-0.251809364	0.06259431	-0.225478079	-2.27E-12	-0.141893901	-0.064464177	-0.141893901	0.064464177	0.015487846	1.61E-13	0.072238934	-0.106077295	0.072238934
7_439	BTAZ	0.118260349	0.064517886	0.025399164	0.079587406	0.138661998	0.011711827	0.100810131	0.017705477	0.157221805	0.112410177	0.028190757	-0.367991659	-5.24E-13	-0.165045812	-0.092726223	-0.03472788	-0.046459741	0.066079377	-0.153639762	0.277355439	-0.14457279	0.286856275	-0.040804289	0.286856275	0.040804289	0.277355439	0.14457279	0.066079377	0.153639762	-0.03472788	0.046459741	-0.165045812	0.092726223	-0.252562863	-0.055259917	-0.252562863	0.055259917	-0.224225286	-3.25E-13	-0.132602785	-0.066679001	-0.132602785	0.066679001	0.003176673	-1.02E-13	0.067888783	-0.111640727	0.067888783
7_440	BTAZ	0.053991412	-0.00973573	-0.014617137	0.040076093	0.095013234	0.074340987	0.084115253	0.123065993	-0.130460267	0.038302205	0.064558401	-0.351072686	-5.42E-12	-0.167558936	-0.090088722	-0.031971687	-0.04540818	0.07814954	-0.146319231	0.297737473	-0.138252226	0.290137229	-0.030884204	0.290137229	0.030884204	0.297737473	0.138252226	0.07814954	0.146319231	-0.031971687	0.04540818	-0.167558936	0.090088722	-0.254059162	-0.058514062	-0.254059162	0.058514062	-0.222972669	-3.60E-12	-0.141268119	-0.063757393	-0.141268119	0.063757393	0.000104971	-2.02E-13	0.066918011	-0.109397872	0.066918011
7_441	BTAZ	0.038305557	-0.049674482	0.015137124	0.086825073	0.176238674	0.122622442	0.07157909	0.071772698	-0.025099751	0.076042533	-0.048770284	-0.359790917	-2.68E-12	-0.168282434	-0.088368476	-0.035334096	-0.049405725	0.06589514	-0.152342317	0.288781841	-0.133042852	0.283730335	-0.042995941	0.283730335	0.042995941	0.288781841	0.133042852	0.06589514	0.152342317	-0.035334096	0.049405725	-0.168282434	0.088368476	-0.253704511	-0.059118182	-0.253704511	0.059118182	-0.225121186	-1.76E-12	-0.133927812	-0.063327094	-0.133927812	0.063327094	0.005222795	-6.07E-14	0.062360317	-0.119491883	0.062360317
7_442	BTAZ	0.032191668	-0.00566572	-0.004600359	0.03122088	0.038035799	0.053897344	0.085797339	0.123065993	0.070210428	-0.000918508	-0.048770284	-0.373019543	-1.42E-13	-0.171400743	-0.087576285	-0.029426816	-0.044307889	0.074994098	-0.149468198	0.277305592	-0.130407466	0.280902753	-0.033675938	0.280902753	0.033675938	0.277305592	0.130407466	0.074994098	0.149468198	-0.029426816	0.044307889	-0.171400743	0.087576285	-0.261957753	-0.056534055	-0.261957753	0.056534055	-0.223095078	-4.15E-14	-0.136861521	-0.063454468	-0.136861521	0.063454468	-0.005812252	-1.52E-13	0.077771442	-0.110182096	0.077771442
7_443	BTAZ	0.079721661	-0.034509912	0.19092271	0.168715185	0.220628763	0.157879975	0.084115253	0.071772698	0.070210428	0.076042533	-0.009549571	-0.368266079	-1.57E-12	-0.175627795	-0.087062682	-0.031558688	-0.042207988	0.07457345	-0.149134696	0.282510663	-0.140960028	0.288913307	-0.041098313	0.288913307	0.041098313	0.282510663	0.140960028	0.07457345	0.149134696	-0.031558688	0.042207988	-0.175627795	0.087062682	-0.251828674	-0.058209688	-0.251828674	0.058209688	-0.22426592	-9.85E-13	-0.137845139	-0.061575819	-0.137845139	0.061575819	0.002549448	-1.52E-13	0.074261851	-0.105195579	0.074261851
7_444	BTAZ	0.008140857	-0.12639786	0.048767195	-0.020942183	0.07166587	0.008114701	0.057501604	-0.039452937	-0.025099751	-0.084300117	-0.048770284	-0.366214782	-2.07E-12	-0.16904281	-0.088493328	-0.035431389	-0.040447032	0.071231155	-0.150007317	0.284152598	-0.141739899	0.295482094	-0.044278037	0.295482094	0.044278037	0.284152598	0.141739899	0.071231155	0.150007317	-0.035431389	0.040447032	-0.16904281	0.088493328	-0.254710093	-0.056929073	-0.254710093	0.056929073	-0.220991736	-1.24E-12	-0.132787994	-0.060409364	-0.132787994	0.060409364	0.00851814	1.35E-14	0.072833455	-0.106872327	0.072833455
7_445	BTAZ	0.052865709	0.039209786	0.062840922	-0.030357182	0.068511293	0.037119398	0.06439343	0.171856157	0.070210428	0.038302205	0.028190757	-0.364021564	-2.41E-12	-0.164670046	-0.086658141	-0.040613003	-0.045515576	0.074870253	-0.148255138	0.283565729	-0.134326388	0.280290846	-0.038630309	0.280290846	0.038630309	0.283565729	0.134326388	0.074870253	0.148255138	-0.040613003	0.045515576	-0.164670046	0.086658141	-0.259220827	-0.056567729	-0.259220827	0.056567729	-0.22332605	-1.52E-12	-0.135502442	-0.06072269	-0.135502442	0.06072269	0.000479773	-1.66E-13	0.071868772	-0.11847849	0.071868772
7_446	BTAZ	0.027581594	-0.089064989	0.058691539	-0.00237401	-0.024116863	0.027151564	0.070555723	0.123065993	0.070210428	0.038302205	0.028190757	-0.381516272	3.22E-12	-0.17320689	-0.089772361	-0.031912085	-0.045933476	0.075400196	-0.143591957	0.272425801	-0.133643819	0.280762998	-0.039827353	0.280762998	0.039827353	0.272425801	0.133643819	0.075400196	0.143591957	-0.031912085	0.045933476	-0.17320689	0.089772361	-0.256982076	-0.062134068	-0.256982076	0.062134068	-0.218687528	1.96E-12	-0.138757916	-0.064546761	-0.138757916	0.064546761	0.015048607	-7.50E-14	0.077286094	-0.113386295	0.077286094
7_447	BTAZ	-0.161772721	-0.282842645	-0.120723643	-0.149323349	-0.114758581	-0.056383781	-0.043182602	0.218376172	0.070210428	-0.000918508	-0.009549571	-0.361150858	2.65E-12	-0.170542065	-0.091595815	-0.030885223	-0.046578979	0.07399298	-0.148836974	0.277678393	-0.146662322	0.283406764	-0.045859313	0.283406764	0.045859313	0.277678393	0.146662322	0.07399298	0.148836974	-0.030885223	0.046578979	-0.170542065	0.091595815	-0.255379984	-0.060069784	-0.255379984	0.060069784	-0.216948989	1.53E-12	-0.138369216	-0.063574035	-0.138369216	0.063574035	0.010821614	-1.69E-13	0.072611388	-0.117035078	0.072611388
7_448	BTAZ	0.085370879	-0.066366502	0.261250452	0.134928188	0.209714603	0.065306481	0.100478951	0.218376172	0.070210428	0.181403048	0.028190757	-0.35425185	-9.65E-13	-0.172639041	-0.086001556	-0.035682974	-0.045754553	0.069925673	-0.152321877	0.279726263	-0.13943288	0.284771118	-0.03792758	0.284771118	0.03792758	0.279726263	0.13943288	0.069925673	0.152321877	-0.035682974	0.045754553	-0.172639041	0.086001556	-0.253780724	-0.056643749	-0.253780724	0.056643749	-0.218506158	-6.51E-13	-0.137425828	-0.061208768	-0.137425828	0.061208768	0.005307941	-9.21E-14	0.069423471	-0.116925144	0.069423471
7_449	BTAZ	0.096035237	0.083273124	0.06697316	0.053834909	0.174819227	0.149572554	0.142320631	0.171856157	0.070210428	0.181403048	0.028190757	-0.364316247	-1.58E-14	-0.174479321	-0.088288964	-0.024158696	-0.046348263	0.078984714	-0.151794824	0.280313852	-0.135112752	0.288788913	-0.040563997	0.288788913	0.040563997	0.280313852	0.135112752	0.078984714	0.151794824	-0.024158696	0.046348263	-0.174479321	0.088288964	-0.256290525	-0.059709698	-0.256290525	0.059709698	-0.228274978	-7.11E-14	-0.137858491	-0.064395451	-0.137858491	0.064395451	0.009358804	-1.68E-14	0.067947572	-0.107637303	0.067947572
7_45	TAZA	0.021401582	0.038432786	-0.013499194	0.104693327	0.105724889	0.006311274	0.038300456	-0.039452937	-0.025099751	0.112410177	-0.009549571	-0.374640053	-1.95E-12	-0.159615183	-0.089982615	-0.03571664	-0.044442089	0.076970106	-0.162083409	0.288760899	-0.121910091	0.27682024	-0.033585776	0.27682024	0.033585776	0.288760899	0.121910091	0.076970106	0.162083409	-0.03571664	0.044442089	-0.159615183	0.089982615	-0.262768864	-0.059218697	-0.262768864	0.059218697	-0.226023863	-1.17E-12	-0.130073333	-0.059710647	-0.130073333	0.059710647	0.010386597	1.47E-14	0.068946159	-0.108667058	0.068946159
7_450	BTAZ	-0.030891417	-0.025768961	-0.130095783	-0.031709447	-0.020656652	0.012908	-0.001978272	0.123065993	-0.025099751	-0.000918508	0.064558401	-0.363091189	4.22E-12	-0.172707495	-0.092164955	-0.031292035	-0.044888166	0.076907494	-0.153780001	0.271163232	-0.146678071	0.284333257	-0.046948147	0.284333257	0.046948147	0.271163232	0.146678071	0.076907494	0.153780001	-0.031292035	0.044888166	-0.172707495	0.092164955	-0.250718345	-0.05816643	-0.250718345	0.05816643	-0.222681444	2.60E-12	-0.140106976	-0.059016856	-0.140106976	0.059016856	0.010938898	-1.22E-13	0.078035413	-0.120343492	0.078035413
7_451	BTAZ	-0.107436133	-0.222533312	-0.094333649	-0.128238231	-0.128130318	0.021241381	-0.023117572	0.123065993	-0.025099751	0.112410177	-0.009549571	-0.364864194	1.60E-12	-0.177692303	-0.08914866	-0.036984001	-0.048896896	0.078112493	-0.146854443	0.27481782	-0.136738115	0.284967885	-0.037181266	0.284967885	0.037181266	0.27481782	0.136738115	0.078112493	0.146854443	-0.036984001	0.048896896	-0.177692303	0.08914866	-0.251528955	-0.061498604	-0.251528955	0.061498604	-0.20304512	8.76E-13	-0.145679928	-0.066561902	-0.145679928	0.066561902	0.002802777	-5.65E-14	0.077463879	-0.116961119	0.077463879
7_452	BTAZ	-0.001958103	-0.018654463	-0.104771551	-0.004325531	0.047803346	0.004230025	0.042153385	0.116421523	0.100416043	0.071453813	0.010598654	-0.361642251	-3.43E-12	-0.170367087	-0.087245535	-0.038568767	-0.044452055	0.080726326	-0.147684034	0.287126641	-0.125464521	0.285823405	-0.043041665	0.285823405	0.043041665	0.287126641	0.125464521	0.080726326	0.147684034	-0.038568767	0.044452055	-0.170367087	0.087245535	-0.254074262	-0.05651198	-0.254074262	0.05651198	-0.225714152	-2.11E-12	-0.140456048	-0.059086767	-0.140456048	0.059086767	0.004308037	9.49E-14	0.077627288	-0.116357097	0.077627288
7_453	BTAZ	-0.061473194	-0.084149416	-0.061609563	-0.059534356	0.079851329	0.081809018	0.04712852	0.062354302	0.100416043	0.071453813	0.010598654	-0.354231236	-2.69E-12	-0.171055843	-0.086298751	-0.039842507	-0.044769381	0.083140824	-0.159419101	0.285388802	-0.14525275	0.286990536	-0.037250909	0.286990536	0.037250909	0.285388802	0.14525275	0.083140824	0.159419101	-0.039842507	0.044769381	-0.171055843	0.086298751	-0.245115158	-0.057851889	-0.245115158	0.057851889	-0.220991689	-1.66E-12	-0.142415807	-0.060252156	-0.142415807	0.060252156	-0.004520119	9.83E-14	0.071008444	-0.10964854	0.071008444
7_454	BTAZ	-0.000529969	0.006682213	-0.060917282	-0.056201019	0.132257177	-0.00274837	0.019878877	0.116421523	-0.100254652	0.0427044	0.043388477	-0.35223778	-4.20E-13	-0.171712202	-0.090342068	-0.044962772	-0.044656807	0.089060742	-0.150518	0.273210508	-0.135757071	0.287881294	-0.036104411	0.287881294	0.036104411	0.273210508	0.135757071	0.089060742	0.150518	-0.044962772	0.044656807	-0.171712202	0.090342068	-0.255623853	-0.059022133	-0.255623853	0.059022133	-0.230775578	-1.71E-13	-0.139477636	-0.060080854	-0.139477636	0.060080854	-0.00127887	6.26E-14	0.080457816	-0.106888128	0.080457816
7_455	BTAZ	0.176492762	0.090308887	0.244989931	0.147449695	0.236779854	0.050449065	0.179119295	0.071772698	-0.025099751	0.147501497	0.028190757	-0.370699983	1.63E-12	-0.166382312	-0.093927258	-0.035147208	-0.044114652	0.076321853	-0.154523873	0.281910063	-0.137162953	0.274607059	-0.033580419	0.274607059	0.033580419	0.281910063	0.137162953	0.076321853	0.154523873	-0.035147208	0.044114652	-0.166382312	0.093927258	-0.255745323	-0.058849528	-0.255745323	0.058849528	-0.222613627	1.04E-12	-0.132031874	-0.064577808	-0.132031874	0.064577808	0.004870219	-9.83E-14	0.07211298	-0.115851552	0.07211298
7_456	BTAZ	-0.028229135	-0.050865837	-0.041725466	-0.105656962	-0.059261474	0.057052053	0.017751669	0.216504982	-0.100254652	0.0322331	0.075137176	-0.35057024	-2.15E-12	-0.170856723	-0.085044202	-0.036713847	-0.045493521	0.0750944	-0.154736631	0.284961841	-0.1431931	0.286821576	-0.042190346	0.286821576	0.042190346	0.284961841	0.1431931	0.0750944	0.154736631	-0.036713847	0.045493521	-0.170856723	0.085044202	-0.248504981	-0.059469876	-0.248504981	0.059469876	-0.224151101	-1.30E-12	-0.13789266	-0.063926666	-0.13789266	0.063926666	-0.009035523	1.42E-13	0.073024365	-0.118095836	0.073024365
7_457	BTAZ	0.132338615	0.113696988	0.099245934	0.011348771	0.149709627	0.044439871	0.124686754	0.062354302	-0.100254652	-0.008588894	-0.023302897	-0.356069093	-4.11E-12	-0.171484436	-0.086557174	-0.036854352	-0.050323113	0.070359569	-0.154003726	0.291663814	-0.132581314	0.286735522	-0.049047585	0.286735522	0.049047585	0.291663814	0.132581314	0.070359569	0.154003726	-0.036854352	0.050323113	-0.171484436	0.086557174	-0.249171183	-0.05892812	-0.249171183	0.05892812	-0.221682141	-2.56E-12	-0.138696866	-0.063712462	-0.138696866	0.063712462	-0.002337123	-7.21E-14	0.074687532	-0.114193765	0.074687532
7_458	BTAZ	-0.022759638	-0.054354346	-0.105296	-0.014271044	0.099618	0.098224377	0.087140974	0.123065993	-0.130460267	-0.000918508	0.028190757	-0.349518102	-4.78E-12	-0.170603323	-0.08915646	-0.042316609	-0.042373027	0.075632076	-0.147905305	0.289525394	-0.14422948	0.29415901	-0.04903068	0.29415901	0.04903068	0.289525394	0.14422948	0.075632076	0.147905305	-0.042316609	0.042373027	-0.170603323	0.08915646	-0.250072392	-0.058582874	-0.250072392	0.058582874	-0.223175063	-3.17E-12	-0.143176456	-0.061660301	-0.143176456	0.061660301	-9.93E-05	-1.43E-13	0.074193271	-0.106607978	0.074193271
7_459	BTAZ	0.078807501	0.032585955	0.052435001	0.147449695	0.108764405	0.114015611	0.088147516	0.017705477	-0.130460267	-0.000918508	-0.009549571	-0.365159869	-2.21E-12	-0.170729705	-0.085199511	-0.036831183	-0.040276478	0.074017288	-0.152840554	0.281281367	-0.135164881	0.285033343	-0.044287114	0.285033343	0.044287114	0.281281367	0.135164881	0.074017288	0.152840554	-0.036831183	0.040276478	-0.170729705	0.085199511	-0.250985494	-0.050712442	-0.250985494	0.050712442	-0.229013955	-1.49E-12	-0.135659336	-0.057131917	-0.135659336	0.057131917	0.009199795	-7.51E-15	0.074105417	-0.109511401	0.074105417
7_460	BTAZ	-0.035597308	-0.133296025	0.024861674	-0.068929457	-0.025851469	0.043516628	0.050213701	0.017705477	-0.130460267	-0.041740503	-0.009549571	-0.360220563	2.02E-12	-0.16970601	-0.095273815	-0.036023353	-0.044254727	0.078130366	-0.152744769	0.276252596	-0.141200667	0.287355119	-0.035084321	0.287355119	0.035084321	0.276252596	0.141200667	0.078130366	0.152744769	-0.036023353	0.044254727	-0.16970601	0.095273815	-0.253766171	-0.060594139	-0.253766171	0.060594139	-0.219168333	1.25E-12	-0.138070055	-0.066673096	-0.138070055	0.066673096	0.007361445	-4.96E-14	0.076391032	-0.11541744	0.076391032
7_461	BTAZ	-0.012218813	-0.038087347	-0.03766042	-0.042977686	-0.019548836	0.024877696	0.050843694	0.005195888	-0.100254652	0.109194141	0.010598654	-0.360454158	2.81E-13	-0.172398739	-0.088656329	-0.030553862	-0.04278009	0.07406687	-0.146827291	0.279670496	-0.139149752	0.288184592	-0.044660271	0.288184592	0.044660271	0.279670496	0.139149752	0.07406687	0.146827291	-0.030553862	0.04278009	-0.172398739	0.088656329	-0.25697408	-0.057184852	-0.25697408	0.057184852	-0.229877861	2.14E-13	-0.13628379	-0.065643905	-0.13628379	0.065643905	0.014225016	-8.97E-14	0.071879589	-0.110492844	0.071879589
7_462	BTAZ	0.111596596	0.071496634	0.083198041	0.041979037	0.049717222	0.051761035	0.097532254	0.116421523	-0.100254652	-0.051148509	-0.058394217	-0.364567181	2.43E-12	-0.170402658	-0.089558429	-0.031046448	-0.04928722	0.06964202	-0.156700086	0.280246443	-0.139985816	0.286858712	-0.024992098	0.286858712	0.024992098	0.280246443	0.139985816	0.06964202	0.156700086	-0.031046448	0.04928722	-0.170402658	0.089558429	-0.255175485	-0.061343739	-0.255175485	0.061343739	-0.220850127	1.44E-12	-0.138040609	-0.066705129	-0.138040609	0.066705129	0.022463928	-2.31E-13	0.074206793	-0.113634823	0.074206793
7_463	BTAZ	0.045878837	-0.199769201	-0.033611831	-0.021855861	0.070531597	0.07080923	0.057005143	-0.055428734	0.18742742	0.109194141	-0.023302897	-0.365177301	-8.25E-14	-0.168407922	-0.090048287	-0.034836942	-0.046480187	0.077336827	-0.154448955	0.280662003	-0.146300894	0.290314225	-0.043418672	0.290314225	0.043418672	0.280662003	0.146300894	0.077336827	0.154448955	-0.034836942	0.046480187	-0.168407922	0.090048287	-0.249829769	-0.062260027	-0.249829769	0.062260027	-0.222571881	-8.80E-14	-0.141144146	-0.06594864	-0.141144146	0.06594864	0.010969329	-3.74E-14	0.070764595	-0.10562082	0.070764595
7_464	BTAZ	-0.026763013	-0.120248496	-0.046489	-0.054538508	-0.021600119	0.062315223	0.109648877	0.062354302	0.100416043	-0.008588894	0.010598654	-0.365280263	-2.73E-12	-0.173875522	-0.086704108	-0.03820387	-0.040601535	0.072983116	-0.146472756	0.282513608	-0.134399066	0.286986799	-0.052668727	0.286986799	0.052668727	0.282513608	0.134399066	0.072983116	0.146472756	-0.03820387	0.040601535	-0.173875522	0.086704108	-0.253630255	-0.060311549	-0.253630255	0.060311549	-0.22149172	-1.70E-12	-0.139808353	-0.06211909	-0.139808353	0.06211909	0.009774685	6.52E-14	0.07781339	-0.107696297	0.07781339
7_465	BTAZ	0.110137541	0.115678495	0.058939726	0.064351334	0.121637608	0.08886259	0.137992405	-0.055428734	0.100416043	-0.095600271	-0.023302897	-0.348059342	-6.07E-12	-0.172645664	-0.08532115	-0.038093193	-0.044064482	0.074838282	-0.150820152	0.294152991	-0.134735482	0.291550121	-0.043237494	0.291550121	0.043237494	0.294152991	0.134735482	0.074838282	0.150820152	-0.038093193	0.044064482	-0.172645664	0.08532115	-0.25287342	-0.057215491	-0.25287342	0.057215491	-0.21984185	-3.82E-12	-0.142602183	-0.062405478	-0.142602183	0.062405478	0.000717761	-3.40E-14	0.067129166	-0.114261836	0.067129166
7_466	BTAZ	0.140339369	0.146859975	0.082598701	0.097711933	0.098234199	0.085662587	0.09240707	0.062354302	0.18742742	0.109194141	0.075137176	-0.38982898	3.88E-12	-0.172169338	-0.086699678	-0.023165366	-0.041710436	0.07807564	-0.149815526	0.269868294	-0.12089005	0.275047536	-0.033688375	0.275047536	0.033688375	0.269868294	0.12089005	0.07807564	0.149815526	-0.023165366	0.041710436	-0.172169338	0.086699678	-0.258096288	-0.059780421	-0.258096288	0.059780421	-0.223016541	2.12E-12	-0.137601195	-0.064427344	-0.137601195	0.064427344	0.004317625	-5.14E-14	0.081051437	-0.113175586	0.081051437
7_467	BTAZ	-0.144807699	-0.24038392	-0.106943104	-0.123294104	-0.033996972	-0.057438257	-0.015151732	-0.055428734	0.100416043	0.071453813	0.010598654	-0.369059145	2.30E-12	-0.166948887	-0.094641403	-0.040072507	-0.049625085	0.077855139	-0.151743311	0.277417184	-0.133093332	0.282830675	-0.041976572	0.282830675	0.041976572	0.277417184	0.133093332	0.077855139	0.151743311	-0.040072507	0.049625085	-0.166948887	0.094641403	-0.256788873	-0.062002997	-0.256788873	0.062002997	-0.204428108	8.83E-13	-0.143616575	-0.070999807	-0.143616575	0.070999807	0.011749474	-2.37E-13	0.074144592	-0.11546755	0.074144592
7_468	BTAZ	0.026224116	-0.028895402	0.015017987	0.00979235	0.057336306	0.051097685	0.09240707	0.167714818	-0.100254652	0.071453813	-0.023302897	-0.352407457	2.53E-13	-0.167530012	-0.085899419	-0.043244843	-0.050376725	0.073502924	-0.152943012	0.271704107	-0.144220114	0.295035044	-0.040107853	0.295035044	0.040107853	0.271704107	0.144220114	0.073502924	0.152943012	-0.043244843	0.050376725	-0.167530012	0.085899419	-0.253267523	-0.05669873	-0.253267523	0.05669873	-0.227104959	2.13E-13	-0.137719056	-0.059800875	-0.137719056	0.059800875	0.008189767	-3.19E-14	0.074834921	-0.115653308	0.074834921
7_469	BTAZ	-0.150949934	-0.242741856	-0.065773344	-0.059534356	-0.179178982	-0.070091943	0.015619927	0.116421523	-0.100254652	0.180653105	0.010598654	-0.363125018	1.02E-12	-0.167515097	-0.092147393	-0.042942688	-0.042268718	0.074156947	-0.151001573	0.279604303	-0.13913089	0.282262805	-0.04237231	0.282262805	0.04237231	0.279604303	0.13913089	0.074156947	0.151001573	-0.042942688	0.042268718	-0.167515097	0.092147393	-0.255373335	-0.059935287	-0.255373335	0.059935287	-0.22508395	5.74E-13	-0.136634316	-0.067059069	-0.136634316	0.067059069	0.01404621	-2.05E-13	0.07789856	-0.110786583	0.07789856
7_47	TAZA	-0.012286229	-0.130531047	-0.096152382	0.05010124	-0.062991015	0.065873535	0.015843622	0.071772698	-0.025099751	0.147501497	-0.048770284	-0.377730829	-1.57E-12	-0.160360069	-0.091869244	-0.033703329	-0.039066005	0.070980988	-0.149515406	0.285236171	-0.127434566	0.276382903	-0.038418735	0.276382903	0.038418735	0.285236171	0.127434566	0.070980988	0.149515406	-0.033703329	0.039066005	-0.160360069	0.091869244	-0.258704957	-0.05529735	-0.258704957	0.05529735	-0.230413627	-9.68E-13	-0.139801674	-0.055602124	-0.139801674	0.055602124	0.01147213	3.51E-14	0.07339228	-0.110132469	0.07339228
7_470	BTAZ	-0.023211354	-0.034630459	-0.016916952	-0.06287884	0.016672427	0.010469213	0.098711268	0.062354302	0.100416043	0.0322331	-0.023302897	-0.350615092	-2.01E-12	-0.174651139	-0.090915786	-0.036879052	-0.045622828	0.072062162	-0.150398356	0.285487294	-0.135901054	0.287337068	-0.042639577	0.287337068	0.042639577	0.285487294	0.135901054	0.072062162	0.150398356	-0.036879052	0.045622828	-0.174651139	0.090915786	-0.250502052	-0.057219167	-0.250502052	0.057219167	-0.228950692	-1.23E-12	-0.14335484	-0.064192149	-0.14335484	0.064192149	0.014058644	2.97E-14	0.07661154	-0.113524088	0.07661154
7_471	BTAZ	-0.037282782	-0.090616698	-0.011632924	-0.021855861	0.036242523	-0.000649734	0.040489491	0.005195888	-0.100254652	-0.142120287	0.010598654	-0.357225134	-1.65E-12	-0.17035061	-0.091054583	-0.036584858	-0.042301415	0.073785124	-0.154610646	0.284712022	-0.134527563	0.281850481	-0.040071137	0.281850481	0.040071137	0.284712022	0.134527563	0.073785124	0.154610646	-0.036584858	0.042301415	-0.17035061	0.091054583	-0.258437249	-0.057856536	-0.258437249	0.057856536	-0.228562861	-1.00E-12	-0.134426366	-0.057375329	-0.134426366	0.057375329	0.006506505	3.32E-14	0.071900647	-0.114516002	0.071900647
7_472	BTAZ	0.02483371	-0.01978718	-0.056084687	0.070233704	-0.017501753	0.090777688	0.092011735	0.167714818	0.005105864	-0.008588894	0.043388477	-0.355351667	-4.50E-12	-0.16509907	-0.093965452	-0.037430449	-0.044073722	0.068327638	-0.158282871	0.290012924	-0.135402549	0.28594709	-0.043929921	0.28594709	0.043929921	0.290012924	0.135402549	0.068327638	0.158282871	-0.037430449	0.044073722	-0.16509907	0.093965452	-0.248953496	-0.063329032	-0.248953496	0.063329032	-0.218044227	-2.76E-12	-0.13839201	-0.065210768	-0.13839201	0.065210768	-0.001035293	4.50E-14	0.066431175	-0.109326533	0.066431175
7_473	BTAZ	0.01725187	0.050589949	-0.05196097	-0.054538508	0.06112419	0.098401613	0.038822824	0.216504982	0.100416043	0.071453813	0.043388477	-0.370227561	2.15E-12	-0.170680955	-0.09101467	-0.03066356	-0.046737132	0.078320162	-0.150494014	0.279458988	-0.135191683	0.277179854	-0.043645217	0.277179854	0.043645217	0.279458988	0.135191683	0.078320162	0.150494014	-0.03066356	0.046737132	-0.170680955	0.09101467	-0.258817249	-0.059482018	-0.258817249	0.059482018	-0.225859732	1.24E-12	-0.137408223	-0.066908726	-0.137408223	0.066908726	0.016826696	-2.31E-13	0.076477087	-0.112156212	0.076477087
7_474	BTAZ	-0.046205722	-0.063415021	-0.062302324	-0.026690681	-0.063534984	0.029634755	0.029606169	0.116421523	-0.100254652	0.0322331	0.043388477	-0.360412339	-4.21E-12	-0.171037762	-0.089193618	-0.045971827	-0.03946305	0.072082006	-0.144671658	0.290423351	-0.131530667	0.280964487	-0.049865741	0.280964487	0.049865741	0.290423351	0.131530667	0.072082006	0.144671658	-0.045971827	0.03946305	-0.171037762	0.089193618	-0.249555718	-0.058409484	-0.249555718	0.058409484	-0.221661233	-2.59E-12	-0.140557967	-0.061234802	-0.140557967	0.061234802	0.005394211	1.18E-13	0.073351653	-0.114383686	0.073351653
7_475	BTAZ	-0.096533559	-0.207032056	-0.050590168	-0.036431018	-0.188840893	-0.014724562	-0.032018532	0.062354302	0.18742742	0.109194141	0.043388477	-0.354499642	-3.12E-12	-0.166730106	-0.08704137	-0.040060464	-0.044228486	0.077034932	-0.149018369	0.282991222	-0.140659844	0.285587119	-0.030241159	0.285587119	0.030241159	0.282991222	0.140659844	0.077034932	0.149018369	-0.040060464	0.044228486	-0.166730106	0.08704137	-0.257965289	-0.057109007	-0.257965289	0.057109007	-0.230399065	-1.91E-12	-0.13736835	-0.062679262	-0.13736835	0.062679262	-0.001671749	1.01E-13	0.070569698	-0.108604338	0.070569698
7_48	TAZA	-0.052557383	-0.023698996	-0.062149703	-0.016934161	-0.120467445	-0.029833549	-0.053561323	0.171856157	0.311372485	-0.084300117	0.064558401	-0.370222715	-1.17E-12	-0.169327541	-0.088543219	-0.034389519	-0.051537423	0.080242906	-0.144759515	0.282802553	-0.129922206	0.280000629	-0.037235993	0.280000629	0.037235993	0.282802553	0.129922206	0.080242906	0.144759515	-0.034389519	0.051537423	-0.169327541	0.088543219	-0.255842455	-0.051673224	-0.255842455	0.051673224	-0.236724884	-7.69E-13	-0.136399499	-0.062878716	-0.1363995	0.062878716	0.007933478	-5.89E-15	0.072742039	-0.111084306	0.072742039
7_50	MDLT	0.11396303	0.166806814	0.117359196	0.150501967	-0.055006148	0.053086416	0.072446328	-0.119967255	0.005105864	-0.051148509	-0.058394217	-0.388936535	-5.82E-13	-0.169917664	-0.091665883	-0.029407718	-0.040449406	0.088462563	-0.147587423	0.278298154	-0.129630348	0.275181566	-0.044638808	0.275181566	0.044638808	0.278298154	0.129630348	0.088462563	0.147587423	-0.029407718	0.040449406	-0.169917664	0.091665883	-0.257163537	-0.054995052	-0.257163537	0.054995052	-0.227894818	-3.93E-13	-0.144819872	-0.06679696	-0.144819872	0.06679696	-0.00236379	1.03E-14	0.081058505	-0.093826025	0.081058505
7_51	MDLT	-0.022152412	0.04810217	-0.074542898	-0.006323982	0.016635805	-0.041126015	-0.007867137	-0.100077559	-0.248243303	-0.275355354	-0.009549571	-0.361495682	-2.29E-12	-0.169081995	-0.090359533	-0.03152749	-0.050586671	0.082261077	-0.156540618	0.286827837	-0.129659775	0.284260045	-0.036829454	0.284260045	0.036829454	0.286827837	0.129659775	0.082261077	0.156540618	-0.03152749	0.050586671	-0.169081995	0.090359533	-0.247008824	-0.060236452	-0.247008824	0.060236452	-0.236891837	-1.55E-12	-0.140009569	-0.069655519	-0.140009569	0.069655519	0.003484767	-9.09E-15	0.064799107	-0.113906618	0.064799107
7_52	MDLT	-0.067478328	-0.085099352	-0.037242536	-0.10612974	0.068511293	-0.026719251	-0.09618814	0.071772698	0.070210428	0.024030811	-0.089592278	-0.364615957	-3.46E-12	-0.170553903	-0.089375247	-0.040327654	-0.041094782	0.07238974	-0.161720467	0.292470464	-0.128183669	0.284266705	-0.03712309	0.284266705	0.03712309	0.292470464	0.128183669	0.07238974	0.161720467	-0.040327654	0.041094782	-0.170553903	0.089375247	-0.249311594	-0.055559037	-0.249311594	0.055559037	-0.217010884	-2.06E-12	-0.136818278	-0.064033956	-0.136818278	0.064033956	0.007722075	5.39E-14	0.073763587	-0.115725258	0.073763587
7_6	TAZA	0.077526271	0.140679246	0.095931241	0.134928188	0.073239434	0.149051042	0.036889521	0.017705477	-0.025099751	0.076042533	0.028190757	-0.377634758	-1.35E-12	-0.174689533	-0.086387779	-0.025416984	-0.044298952	0.076943917	-0.150410972	0.286606517	-0.119759257	0.281558846	-0.034371461	0.281558846	0.034371461	0.286606517	0.119759257	0.076943917	0.150410972	-0.025416984	0.044298952	-0.174689533	0.086387779	-0.25465354	-0.054041197	-0.25465354	0.054041197	-0.233372064	-8.79E-13	-0.133483524	-0.059778531	-0.133483524	0.059778531	0.015106586	7.47E-14	0.075671227	-0.110912123	0.075671227
7_8	TAZA	-0.123653305	-0.067662119	-0.107748484	-0.10758853	-0.103437705	-0.14124268	-0.128977963	-0.100077559	-0.025099751	-0.084300117	0.028190757	-0.357111611	-4.14E-12	-0.169886407	-0.087413478	-0.040963603	-0.048274425	0.076326264	-0.154798641	0.294048517	-0.128800888	0.288045729	-0.038159206	0.288045729	0.038159206	0.294048517	0.128800888	0.076326264	0.154798641	-0.040963603	0.048274425	-0.169886407	0.087413478	-0.248780693	-0.057429637	-0.248780693	0.057429637	-0.215493288	-2.51E-12	-0.140326944	-0.064283592	-0.140326944	0.064283592	0.011293496	1.15E-13	0.070542971	-0.112626068	0.070542971
7_86	OUKM	0.168967611	0.196761192	0.210192235	0.117486589	0.024546484	0.035043829	0.05823289	-0.119967255	0.005105864	-0.008588894	0.010598654	-0.375345118	2.32E-12	-0.169287543	-0.09432518	-0.032907335	-0.051070973	0.079824018	-0.150179694	0.282626916	-0.139427906	0.274224266	-0.040720237	0.274224266	0.040720237	0.282626916	0.139427906	0.079824018	0.150179694	-0.032907335	0.051070973	-0.169287543	0.09432518	-0.252297296	-0.059859333	-0.252297296	0.059859333	-0.227045399	1.38E-12	-0.131550629	-0.057931228	-0.131550629	0.057931228	0.008437081	-7.62E-14	0.075915109	-0.118400993	0.075915109
7_87	OUKM	-0.084992659	-0.042063452	-0.178980113	-0.067525948	-0.095961035	-0.115767981	-0.179394448	-0.16461608	-0.248243303	-0.12875188	0.028190757	-0.387345315	6.50E-12	-0.169758866	-0.092199618	-0.026703854	-0.049933128	0.08591598	-0.147663879	0.266367771	-0.122339665	0.275454707	-0.037090713	0.275454707	0.037090713	0.266367771	0.122339665	0.08591598	0.147663879	-0.026703854	0.049933128	-0.169758866	0.092199618	-0.265281879	-0.067618287	-0.265281879	0.067618287	-0.219794396	3.67E-12	-0.136485688	-0.05928394	-0.136485688	0.05928394	0.013999528	-2.91E-13	0.078983187	-0.115792637	0.078983187
7_88	OUKM	0.08427997	0.218938989	0.05504665	0.015855661	0.014970526	0.055617035	0.071238084	-0.16461608	-0.130460267	-0.084300117	0.028190757	-0.366289439	5.41E-12	-0.168619715	-0.096127605	-0.025779058	-0.044734028	0.08317034	-0.155104207	0.276174374	-0.137654398	0.272218708	-0.037996093	0.272218708	0.037996093	0.276174374	0.137654398	0.08317034	0.155104207	-0.025779058	0.044734028	-0.168619715	0.096127605	-0.253191582	-0.05801301	-0.253191582	0.05801301	-0.233796072	3.42E-12	-0.149437641	-0.067573833	-0.149437641	0.067573833	0.018564489	-1.70E-13	0.07971596	-0.116498408	0.07971596
7_9	TAZA	0.021401582	0.124050524	0.042448059	0.139499624	-0.020656652	0.00751392	-0.00344724	0.017705477	-0.248243303	-0.000918508	0.028190757	-0.366641483	-3.45E-12	-0.164420672	-0.091372772	-0.035702066	-0.04094095	0.07631878	-0.160259087	0.291124297	-0.120893891	0.274669328	-0.02723582	0.274669328	0.02723582	0.291124297	0.120893891	0.07631878	0.160259087	-0.035702066	0.04094095	-0.164420672	0.091372772	-0.258296181	-0.06426604	-0.258296181	0.06426604	-0.225308135	-2.16E-12	-0.135064108	-0.063672631	-0.135064108	0.063672631	0.001551073	-9.35E-14	0.073494322	-0.112947691	0.073494322
7_90	OUKM	0.049104185	0.11148529	0.065425571	0.075948833	0.091931567	-0.005795411	-0.019749935	-0.039452937	-0.025099751	-0.12875188	-0.009549571	-0.377977821	-5.38E-14	-0.185733898	-0.088727761	-0.021944495	-0.052226624	0.077681725	-0.14971764	0.282234528	-0.117840224	0.273129476	-0.038123043	0.273129476	0.038123043	0.282234528	0.117840224	0.077681725	0.14971764	-0.021944495	0.052226624	-0.185733898	0.088727761	-0.25553834	-0.057634346	-0.25553834	0.057634346	-0.212869067	9.84E-14	-0.139939487	-0.057351509	-0.139939487	0.057351509	0.01112788	4.07E-15	0.075987107	-0.104643287	0.075987107
7_91	OUKM	0.093875409	0.173469069	0.167424739	0.084418333	0.014970526	0.073778715	0.037595237	-0.039452937	-0.130460267	0.076042533	0.064558401	-0.368307897	1.47E-12	-0.15867162	-0.093186889	-0.028742308	-0.049868819	0.077021865	-0.152007897	0.283333625	-0.136092056	0.280501171	-0.03805339	0.280501171	0.03805339	0.283333625	0.136092056	0.077021865	0.152007897	-0.028742308	0.049868819	-0.15867162	0.093186889	-0.257755071	-0.060298777	-0.257755071	0.060298777	-0.235982606	8.74E-13	-0.139641758	-0.064298018	-0.139641758	0.064298018	0.014800577	-1.26E-14	0.076475799	-0.112918441	0.076475799
7_96	OUKM	0.137935398	0.244248685	0.003121688	0.011977182	0.050980964	0.065306481	0.04986533	-0.100077559	0.070210428	-0.175271896	0.028190757	-0.370813051	-1.62E-12	-0.165683689	-0.09599798	-0.033408134	-0.048264661	0.074764616	-0.151223632	0.289654704	-0.133639909	0.285902034	-0.04076234	0.285902034	0.04076234	0.289654704	0.133639909	0.074764616	0.151223632	-0.033408134	0.048264661	-0.165683689	0.09599798	-0.251802631	-0.061478645	-0.251802631	0.061478645	-0.220182339	-9.19E-13	-0.13955467	-0.062562554	-0.13955467	0.062562554	0.005385237	-3.60E-14	0.071661816	-0.116459436	0.071661816
7_97	OUKM	0.090988362	0.094727156	0.095931241	0.052591901	0.00323527	0.016487956	0.079051951	-0.100077559	0.070210428	-0.041740503	0.064558401	-0.378903694	5.27E-12	-0.176660361	-0.099726097	-0.024370489	-0.049776226	0.077405538	-0.154109703	0.282495075	-0.119136124	0.265665765	-0.031934821	0.265665765	0.031934821	0.282495075	0.119136124	0.077405538	0.154109703	-0.024370489	0.049776226	-0.176660361	0.099726097	-0.260547795	-0.063158391	-0.260547795	0.063158391	-0.219713956	3.22E-12	-0.139493229	-0.072876008	-0.139493229	0.072876008	0.032344272	-1.81E-13	0.083730004	-0.1133706	0.083730004
7_98	OUKM	0.111596596	0.19065803	0.227456593	0.070233704	0.121637608	0.000746914	-0.00116549	0.005195888	0.100416043	-0.190910451	0.010598654	-0.387205183	3.38E-12	-0.164328126	-0.09639624	-0.02419642	-0.048981908	0.070193571	-0.134100792	0.276931409	-0.140108059	0.273382406	-0.048118129	0.273382406	0.048118129	0.276931409	0.140108059	0.070193571	0.134100792	-0.02419642	0.048981908	-0.164328126	0.09639624	-0.263669452	-0.05402519	-0.263669452	0.05402519	-0.223181084	1.88E-12	-0.139155709	-0.059357922	-0.139155709	0.059357922	0.017542131	-2.05E-13	0.081624666	-0.10688368	0.081624666
7_99	OUKM	0.109407214	0.199192065	0.192624576	0.146434165	0.09458456	-0.050069027	-0.014711688	-0.263068099	0.100416043	-0.353429381	-0.023302897	-0.364718655	4.69E-12	-0.172104336	-0.092381621	-0.032724702	-0.046511445	0.071914807	-0.163991192	0.273523644	-0.149171476	0.283192946	-0.035386677	0.283192946	0.035386677	0.273523644	0.149171476	0.071914807	0.163991192	-0.032724702	0.046511445	-0.172104336	0.092381621	-0.251393861	-0.062046885	-0.251393861	0.062046885	-0.216730404	2.74E-12	-0.13543075	-0.058555278	-0.13543075	0.058555278	0.016920855	-2.67E-13	0.073875472	-0.117721604	0.073875472
[truncated: 11 more columns]
