# Supplementary material for: Where does diversity come from? Linking geographical patterns of morphological, genetic, and environmental variation in wall lizards
Source: BMC Evol Biol. 2018 Aug 22;18:124. doi: 10.1186/s12862-018-1237-7 (PMC6113677; doi:10.1186/s12862-018-1237-7)
Supplement: Supplementary file 8 — Individual multilocus genotypes for the nine microsatellite loci. Each allele is coded as its length, given in bp. Missing data is represented by “0”. (XLSX 66 kb) [file 12862_2018_1237_MOESM8_ESM.xlsx]

## Sheet: genotypes_Pbocagei
IND_CODE	LOCALITY	Pb10		Pb11		Pb37		Pb50		Pb20		Pb47		Pb55		Pb66		Pb73
3.298	CLAB	193	223	175	179	166	174	133	149	165	165	250	254	251	261	158	184	165	197
3.299	CLAB	193	230	175	197	145	171	141	159	145	174	248	252	255	259	158	179	187	193
3.300	CLAB	0	0	0	0	145	174	143	147	145	178	252	252	245	255	158	179	0	0
3.302	CLAB	0	0	0	0	0	0	143	147	0	0	224	247	259	262	158	179	0	0
3.303	CLAB	0	0	0	0	172	174	149	153	0	0	256	258	243	253	180	184	169	191
3.305	CLAB	193	212	175	193	144	167	141	155	145	154	242	256	245	263	166	184	157	165
3.322	CLAB	194	203	175	175	160	176	141	145	145	167	244	252	247	253	160	179	175	193
3.323	CLAB	204	216	175	199	147	171	143	149	0	0	0	0	0	0	0	0	0	0
3.324	CLAB	204	214	175	183	175	175	133	135	145	170	242	252	257	261	158	186	183	189
3.326	CLAB	209	235	197	199	147	178	143	143	145	175	246	248	245	261	182	182	165	167
3.327	CLAB	203	224	175	195	167	180	153	159	0	0	246	254	247	261	184	186	171	185
3.296	CLAB	0	0	183	207	153	153	143	143	165	165	244	252	257	261	180	182	169	179
3.297	CLAB	219	241	175	193	174	176	145	153	145	174	244	248	245	259	160	179	185	188
3.301	CLAB	216	231	175	175	145	169	135	139	145	165	241	248	261	261	160	184	157	201
3.304	CLAB	220	230	175	175	155	171	143	149	145	145	246	252	255	259	180	188	167	179
3.306	CLAB	191	232	175	175	152	164	135	145	0	0	246	252	257	259	158	158	183	195
3.307	CLAB	228	234	189	199	158	178	153	155	145	168	248	250	265	292	179	182	193	197
3.308	CLAB	228	239	201	201	145	152	139	145	165	172	251	252	257	283	158	179	179	195
3.309	CLAB	191	210	181	195	172	178	145	147	0	0	244	248	255	261	158	184	157	167
3.310	CLAB	189	215	183	205	145	147	139	155	154	174	252	252	261	261	166	166	167	167
3.311	CLAB	235	235	193	193	151	160	145	161	145	165	242	248	259	263	158	192	175	191
3.312	CLAB	211	216	175	175	167	170	137	147	154	165	250	250	249	255	158	158	171	187
3.313	CLAB	216	241	175	175	152	167	137	145	154	165	245	250	259	261	158	184	165	181
3.314	CLAB	210	216	175	211	167	167	139	143	0	0	246	250	257	261	184	188	183	185
3.315	CLAB	208	208	189	195	144	172	139	141	145	145	246	252	262	263	179	190	185	191
3.316	CLAB	212	229	199	199	145	151	141	149	145	174	248	254	261	265	166	179	168	193
3.317	CLAB	220	222	183	183	158	173	145	159	145	170	248	258	253	255	184	184	167	168
3.318	CLAB	223	229	195	195	169	171	127	147	165	165	242	250	259	261	184	184	169	190
3.319	CLAB	229	243	193	203	145	174	147	151	154	154	248	248	253	255	180	182	189	189
3.320	CLAB	205	214	195	201	145	166	143	143	145	145	248	252	243	243	158	184	157	189
3.321	CLAB	206	224	175	175	145	168	145	147	0	0	248	252	253	257	158	186	157	189
3.330	GERES	218	224	183	185	157	173	149	151	145	167	250	252	255	255	184	186	177	191
3.331	GERES	212	212	185	207	154	162	145	153	0	0	248	259	253	261	158	186	171	178
3.332	GERES	224	224	195	203	156	164	151	155	154	154	252	252	239	261	158	184	167	167
3.333	GERES	202	218	175	187	166	168	151	153	169	175	246	254	253	262	182	182	179	189
3.334	GERES	205	208	193	201	150	167	155	155	154	165	224	236	255	262	158	188	175	191
3.336	GERES	212	214	175	175	154	173	149	151	154	173	248	251	253	261	174	174	175	179
3.337	GERES	212	212	203	203	145	153	143	143	145	145	224	255	253	265	166	184	167	195
3.338	GERES	220	226	201	203	151	172	139	149	145	145	224	243	257	259	184	184	165	181
3.339	GERES	210	216	175	175	172	172	135	151	145	178	224	253	249	262	179	188	183	183
3.340	GERES	0	0	175	203	153	162	131	131	0	0	248	250	249	257	188	188	179	191
3.341	GERES	220	233	195	207	153	173	143	153	154	160	250	253	255	255	158	166	189	193
3.342	GERES	203	214	175	197	157	166	131	149	154	154	254	254	253	255	184	186	169	195
3.343	GERES	195	224	175	185	160	166	131	153	170	170	246	246	245	261	158	184	157	191
3.345	GERES	203	208	175	175	164	170	153	153	145	145	248	252	261	313	182	184	169	187
3.346	GERES	197	223	185	194	151	164	147	149	145	145	252	252	255	257	158	174	183	183
3.347	GERES	200	225	175	205	160	174	145	149	170	172	250	254	253	259	184	184	157	173
3.368	GERES	189	191	175	205	172	174	139	155	154	160	256	256	253	261	178	184	171	189
3.348	GERES	197	225	183	209	167	168	143	155	154	154	242	246	249	255	158	181	165	169
3.351	GERES	189	211	175	201	145	174	149	153	165	165	248	254	255	273	184	186	191	191
3.353	GERES	191	217	203	207	172	173	139	143	154	154	231	253	253	255	158	192	193	193
3.354	GERES	205	220	175	201	145	156	127	151	145	154	252	252	239	255	184	186	177	187
3.355	GERES	211	217	185	205	168	172	137	143	0	0	244	246	247	255	174	182	183	185
3.356	GERES	193	217	175	199	153	173	131	151	154	176	224	257	253	263	184	184	185	191
3.357	GERES	226	228	194	194	160	160	153	157	160	175	254	254	253	257	166	182	171	187
3.358	GERES	222	222	195	199	162	172	143	151	154	154	248	252	253	253	182	186	171	179
3.359	GERES	208	220	175	175	168	170	147	151	145	165	224	251	253	259	158	174	171	179
3.360	GERES	200	222	175	175	172	174	135	147	167	167	224	252	251	253	158	184	186	186
3.361	GERES	197	214	181	181	162	166	145	151	154	165	224	224	253	261	186	188	185	187
3.362	GERES	226	228	197	205	0	0	145	151	154	154	245	248	247	258	166	166	167	179
3.363	GERES	214	216	199	205	153	174	129	151	154	160	248	250	261	265	158	158	183	187
3.364	GERES	203	233	183	201	152	176	145	155	145	145	244	254	255	255	0	0	157	171
3.365	GERES	191	205	175	175	158	172	151	153	145	145	245	257	261	273	186	189	187	187
3.366	GERES	208	233	175	175	164	173	143	143	145	154	247	252	249	313	166	182	167	169
3.367	GERES	214	224	175	201	145	162	145	155	145	145	224	252	261	287	181	181	181	181
3.56	Giao	0	0	195	199	151	164	137	151	145	154	248	252	245	253	158	160	181	189
3.57	Giao	212	217	175	203	151	166	135	145	0	0	252	254	257	313	174	184	173	189
3.58	Giao	0	0	185	185	0	0	0	0	175	175	0	0	0	0	0	0	0	0
3.59	Giao	218	222	193	203	0	0	151	153	154	154	232	244	257	259	176	184	179	185
3.67	Giao	199	205	181	195	151	151	137	139	165	165	250	252	253	259	158	160	185	185
3.71	Giao	187	210	175	175	150	178	147	157	165	165	248	257	247	247	160	180	173	185
3.72	Giao	187	210	175	197	170	176	133	145	165	165	252	257	251	263	190	190	187	189
3.73	Giao	196	205	175	207	150	172	123	145	0	0	224	252	255	255	178	190	0	0
3.74	Giao	196	196	185	199	160	166	135	135	145	145	246	250	261	267	158	160	181	187
3.75	Giao	210	216	197	201	0	0	145	147	165	165	252	256	263	267	158	170	185	189
3.76	Giao	187	210	197	209	151	170	133	139	145	145	254	254	255	261	186	190	185	185
3.78	Giao	216	216	175	175	172	172	133	157	165	165	224	250	259	267	164	176	183	185
3.80	Giao	196	210	199	201	160	172	133	155	145	170	238	254	257	261	180	186	183	189
3.81	Giao	187	210	175	195	150	178	147	157	165	165	248	256	259	263	180	190	173	173
3.82	Giao	187	193	177	189	151	170	133	133	145	145	231	238	251	261	168	180	185	187
3.83	Giao	196	210	177	201	0	0	147	147	154	170	252	254	259	259	176	180	169	185
3.46	Giao	210	210	195	201	160	168	147	155	170	170	224	250	257	257	182	190	153	187
3.47	Giao	187	196	175	201	150	172	135	145	145	170	250	252	255	309	158	160	183	185
3.48	Giao	211	221	175	205	158	160	129	147	145	154	246	256	255	255	158	172	185	185
3.50	Giao	208	208	195	195	0	0	0	0	165	165	0	0	0	0	0	0	0	0
3.51	Giao	208	208	201	203	162	176	135	151	170	170	231	250	257	265	184	190	185	189
3.52	Giao	216	217	205	205	151	151	137	155	170	170	250	260	251	313	184	184	181	183
3.53	Giao	210	220	191	193	158	160	139	139	154	165	254	254	253	257	158	178	185	187
3.54	Giao	208	218	175	195	166	166	135	139	165	175	224	244	259	285	158	174	173	187
3.55	Giao	0	0	0	0	0	0	137	139	0	0	246	252	259	259	158	176	0	0
3.60	Giao	212	216	195	195	151	151	145	155	145	145	246	254	251	253	158	184	181	183
3.61	Giao	218	222	193	203	0	0	151	153	0	0	246	246	0	0	160	160	0	0
3.62	Giao	212	216	195	195	158	160	139	143	145	145	244	248	243	251	176	178	179	183
3.63	Giao	216	218	175	195	150	166	135	135	145	145	224	252	247	247	184	190	181	189
3.64	Giao	217	221	175	195	151	158	137	139	145	154	237	252	247	253	184	184	185	187
3.65	Giao	212	217	195	195	151	166	139	151	145	145	242	248	245	253	158	184	181	187
3.66	Giao	196	224	175	195	151	169	133	135	0	0	238	250	261	313	176	184	185	187
3.68	Giao	206	208	175	195	160	176	135	135	145	145	231	252	247	257	158	184	181	187
3.70	Giao	218	237	181	195	160	172	137	153	165	165	252	252	247	257	158	160	173	187
3.77	Giao	217	219	195	201	151	160	139	155	0	0	252	252	255	261	158	158	187	191
3.79	Giao	206	212	195	199	156	157	123	147	170	170	246	250	255	261	158	164	185	185
3.84	MDLN	203	203	175	195	158	174	136	145	0	0	252	257	245	259	164	184	0	0
3.85	MDLN	200	210	181	197	160	160	137	149	0	0	250	250	235	251	160	170	169	183
3.86	MDLN	200	212	205	205	160	174	136	145	174	176	246	252	259	261	160	160	183	185
3.87	MDLN	210	210	205	205	148	158	123	145	165	165	252	260	249	261	172	176	179	183
3.88	MDLN	198	202	198	205	162	174	136	145	165	165	244	252	235	243	160	186	179	189
3.89	MDLN	212	212	187	187	160	174	141	149	165	173	246	260	245	255	160	180	177	183
3.90	MDLN	0	0	197	197	170	170	136	145	0	0	246	248	235	259	172	184	0	0
3.91	MDLN	210	218	198	198	148	158	135	149	165	167	252	258	261	263	160	176	177	179
3.92	MDLN	212	220	175	181	160	160	145	145	165	165	256	260	235	261	160	170	181	189
3.93	MDLN	200	218	198	198	158	160	145	149	165	165	246	246	259	261	160	176	181	185
3.94	MDLN	212	212	175	195	159	174	145	149	165	174	246	254	253	261	160	186	177	177
3.95	MDLN	210	210	195	198	158	160	135	149	176	176	248	252	259	261	160	176	181	181
3.96	MDLN	210	212	187	203	174	176	153	155	165	172	252	254	249	251	158	186	181	181
3.97	MDLN	0	0	197	197	148	152	145	149	154	165	256	260	235	261	160	170	169	183
3.98	MDLN	204	210	197	197	150	158	123	143	165	167	245	252	235	259	170	180	169	183
3.99	MDLN	216	227	175	175	156	158	135	145	174	178	256	260	253	259	160	170	183	185
3.114	MDLN	199	218	205	205	158	158	149	151	178	178	244	260	245	259	172	186	181	187
3.117	MDLN	216	231	195	197	158	164	123	145	165	165	246	250	237	261	158	184	169	185
3.100	MDLN	210	218	177	195	158	174	123	149	0	0	245	254	245	245	158	170	167	169
3.103	MDLN	199	203	198	205	162	162	131	135	0	0	248	251	243	259	164	184	177	189
3.104	MDLN	212	212	203	203	149	178	135	135	165	165	224	252	249	253	170	174	169	183
3.105	MDLN	210	214	191	198	158	176	145	149	165	175	228	244	247	251	160	182	175	185
3.106	MDLN	188	210	197	203	150	150	147	147	0	0	246	258	253	253	160	178	185	189
3.107	MDLN	199	210	181	205	152	162	145	149	0	0	252	261	253	255	160	176	167	183
3.108	MDLN	210	212	175	203	148	159	145	149	165	165	246	250	249	261	160	170	167	177
3.109	MDLN	202	202	195	205	156	168	147	149	167	167	251	251	235	251	176	186	179	199
3.110	MDLN	210	212	197	198	149	170	136	153	172	172	246	252	235	263	160	184	177	183
3.111	MDLN	214	220	177	195	0	0	149	151	145	165	244	252	245	259	160	176	179	189
3.112	MDLN	222	227	197	203	0	0	149	149	154	165	225	248	245	251	184	194	185	185
3.113	MDLN	199	249	195	195	152	152	135	149	172	174	244	251	235	267	160	184	181	181
3.115	MDLN	210	216	199	205	158	160	123	145	170	170	254	264	245	265	172	176	183	183
3.116	MDLN	202	210	199	205	168	174	136	149	0	0	246	246	253	261	166	184	177	179
3.118	MDLN	198	198	177	205	156	162	145	145	154	165	248	258	253	263	170	186	183	191
3.119	MDLN	210	222	175	197	150	174	145	145	145	172	244	254	259	261	186	186	169	179
3.120	MDLN	200	232	175	195	160	176	145	145	165	172	245	254	253	261	158	170	177	187
3.160	MNTS	220	220	197	201	0	0	143	153	145	168	250	256	235	255	182	186	173	185
3.166	MNTS	193	205	185	195	156	160	153	171	168	168	224	262	255	261	178	178	175	177
3.171	MNTS	206	212	187	201	0	0	153	153	0	0	246	250	257	259	158	178	175	179
3.172	MNTS	203	220	193	199	150	166	143	151	145	145	248	248	253	257	188	213	173	173
3.174	MNTS	212	218	183	201	153	168	143	143	154	170	252	252	235	261	158	158	193	193
3.256	MNTS	205	226	195	209	154	176	143	143	0	0	248	248	259	265	178	184	173	191
3.257	MNTS	210	210	191	201	156	156	145	145	154	154	239	250	235	257	184	184	185	191
3.258	MNTS	212	218	203	203	0	0	131	151	154	170	246	256	251	263	178	180	175	192
3.259	MNTS	207	222	181	181	172	172	143	147	154	177	246	256	253	259	158	184	173	181
3.261	MNTS	0	0	193	205	156	176	147	153	154	154	246	254	257	265	184	192	167	185
3.266	MNTS	212	214	199	203	152	172	151	151	154	184	244	244	302	304	160	180	175	183
3.267	MNTS	210	212	203	209	153	157	145	145	154	180	242	246	253	257	160	184	183	191
3.269	MNTS	220	220	181	201	154	158	131	149	0	0	249	249	251	261	180	190	185	189
3.274	MNTS	201	211	193	207	156	158	145	157	145	154	246	250	237	256	180	184	175	177
3.275	MNTS	210	210	0	0	171	171	147	153	0	0	224	246	253	257	158	160	169	175
3.276	MNTS	218	218	193	197	0	0	151	151	170	176	238	240	253	304	158	213	173	189
3.161	MNTS	0	0	0	0	0	0	143	143	0	0	244	244	254	263	158	184	0	0
3.162	MNTS	210	214	189	197	171	172	123	147	154	180	239	242	255	263	158	158	171	181
3.163	MNTS	0	0	0	0	176	176	127	155	0	0	0	0	0	0	158	182	0	0
3.164	MNTS	204	204	191	193	154	164	151	153	154	154	244	256	255	298	158	160	185	187
3.165	MNTS	0	0	0	0	154	169	143	153	0	0	246	266	255	302	160	180	0	0
3.167	MNTS	193	211	193	203	152	158	143	143	0	0	239	252	255	257	158	184	183	187
3.168	MNTS	215	215	205	205	150	152	125	141	0	0	240	246	255	261	180	180	163	163
3.170	MNTS	207	232	205	207	153	154	145	145	154	180	239	250	253	255	184	186	173	183
3.173	MNTS	203	221	191	201	150	156	143	145	0	0	238	246	255	259	186	186	181	189
3.260	MNTS	210	226	191	193	156	176	125	145	172	180	246	248	245	257	158	178	175	179
3.262	MNTS	191	208	181	193	0	0	145	145	0	0	242	256	245	255	184	188	181	187
3.264	MNTS	191	231	203	203	151	168	151	151	145	175	224	251	253	261	180	180	175	183
3.265	MNTS	212	220	181	207	156	176	147	153	0	0	254	254	257	265	184	192	179	189
3.268	MNTS	213	213	193	209	149	174	141	149	0	0	244	256	259	261	184	188	171	171
3.270	MNTS	204	214	201	205	174	174	133	139	154	154	242	248	253	262	158	184	187	189
3.271	MNTS	210	226	191	193	150	156	141	141	173	180	242	246	253	257	158	158	183	187
3.272	MNTS	217	217	175	203	167	176	139	153	0	0	248	248	251	263	178	178	179	193
3.273	MNTS	0	0	0	0	153	160	153	153	0	0	244	246	247	255	158	184	0	0
3.278	MNTS	0	0	0	0	160	166	125	151	0	0	240	246	253	257	160	188	0	0
3.13	Moledo	199	214	181	195	150	172	135	145	160	175	250	256	241	296	182	184	159	179
3.15	Moledo	197	197	0	0	145	166	151	151	170	170	250	256	257	257	0	0	157	183
3.16	Moledo	199	227	0	0	160	166	151	153	169	178	246	254	251	259	158	158	167	190
3.17	Moledo	194	222	175	199	172	182	149	151	169	175	239	250	251	259	184	186	167	193
3.18	Moledo	198	208	177	183	174	177	135	141	165	165	254	254	253	279	158	178	167	191
3.21	Moledo	197	215	175	193	150	173	143	143	145	165	250	250	257	259	182	190	159	185
3.30	Moledo	208	231	185	201	154	156	147	147	0	0	224	246	257	261	158	176	169	185
3.34	Moledo	197	224	175	193	160	177	151	157	165	169	250	250	259	261	182	182	157	193
3.41	Moledo	211	229	183	205	157	167	149	149	167	167	244	250	255	257	0	0	183	191
3.42	Moledo	197	205	201	201	145	173	141	147	0	0	0	0	249	259	192	192	0	0
3.6	Moledo	197	216	175	183	171	173	145	145	154	165	254	260	259	261	174	181	159	189
3.7	Moledo	216	225	175	201	145	172	138	149	165	169	252	252	255	261	174	184	157	195
3.8	Moledo	208	208	183	183	159	166	149	149	154	154	250	250	253	259	188	190	165	190
3.9	Moledo	197	227	181	195	160	172	149	153	178	178	242	254	257	259	158	181	173	183
3.10	Moledo	199	216	201	201	164	173	149	149	0	0	250	254	259	259	174	174	157	183
3.11	Moledo	197	226	195	203	164	174	135	155	165	165	249	249	259	259	174	174	159	193
3.12	Moledo	210	224	175	175	174	174	141	141	178	178	224	250	259	261	179	182	169	193
3.14	Moledo	210	224	175	201	151	174	141	151	145	165	240	245	259	263	180	180	173	193
3.19	Moledo	197	227	175	195	170	172	138	138	165	170	250	255	259	261	182	182	173	188
3.20	Moledo	210	210	175	197	140	164	155	155	178	178	240	245	257	257	158	179	173	193
3.22	Moledo	208	229	175	175	154	168	145	151	165	170	250	250	262	262	158	158	183	191
3.35	Moledo	209	216	175	197	145	170	138	149	0	0	0	0	299	305	195	199	0	0
3.36	Moledo	207	216	175	194	170	170	149	151	165	165	241	256	253	259	158	158	183	189
3.37	Moledo	197	227	175	195	145	172	143	147	165	178	249	250	255	259	180	180	157	183
3.40	Moledo	197	216	181	195	170	172	149	149	169	178	250	250	259	259	184	184	159	173
3.43	Moledo	197	210	175	201	170	172	151	151	165	165	240	250	262	262	168	180	183	185
3.44	Moledo	197	216	181	195	145	172	149	151	0	0	250	250	259	259	0	0	0	0
3.45	Moledo	216	227	197	203	145	172	138	138	165	165	252	252	251	259	158	158	167	173
3.175	SMDC	199	212	175	191	0	0	123	153	0	0	224	243	255	255	0	0	0	0
3.182	SMDC	200	222	175	193	162	162	123	139	154	154	246	248	259	261	183	196	175	191
3.186	SMDC	192	218	199	199	0	0	123	141	0	0	238	242	255	262	158	186	169	183
3.188	SMDC	196	222	175	195	164	168	143	155	145	154	224	254	255	261	158	180	185	189
3.192	SMDC	204	212	203	205	158	158	143	145	145	145	224	224	262	263	166	182	177	185
3.197	SMDC	204	212	191	207	156	162	145	153	154	154	248	250	261	261	176	178	177	181
3.198	SMDC	0	0	191	205	156	170	135	143	0	0	244	246	257	261	176	180	179	187
3.199	SMDC	212	212	181	191	154	162	143	145	0	0	241	250	257	259	176	180	0	0
3.200	SMDC	204	226	175	203	164	168	139	147	154	154	250	250	259	261	176	183	171	177
3.201	SMDC	201	212	197	197	160	174	135	149	164	175	248	250	263	293	158	180	171	179
3.202	SMDC	0	0	0	0	164	164	147	153	0	0	0	0	257	259	180	196	0	0
3.203	SMDC	198	198	191	191	156	156	143	153	175	183	224	256	253	262	182	190	185	191
3.204	SMDC	187	210	177	177	162	178	135	135	154	154	224	248	243	259	168	180	171	183
3.205	SMDC	196	196	191	193	158	162	135	143	145	175	244	252	253	261	180	182	187	191
3.207	SMDC	201	215	175	195	150	150	147	153	154	154	244	248	243	253	180	190	187	189
3.208	SMDC	212	212	199	201	170	177	139	151	167	175	246	248	245	257	180	184	177	191
3.209	SMDC	212	222	181	195	156	164	133	147	0	0	242	248	247	257	160	176	183	187
3.211	SMDC	201	216	193	201	0	0	133	155	0	0	246	256	255	257	174	178	183	187
3.177	SMDC	201	212	193	193	150	160	143	149	0	0	0	0	253	259	158	158	0	0
3.178	SMDC	187	222	185	201	151	164	123	151	0	0	250	250	247	259	176	180	187	199
3.179	SMDC	214	220	191	206	154	170	135	149	170	170	238	250	253	255	158	188	185	191
3.180	SMDC	206	214	191	205	160	160	137	151	154	167	248	248	255	262	180	202	183	185
3.183	SMDC	208	212	175	203	150	176	123	143	164	174	236	248	257	259	158	180	189	195
3.184	SMDC	218	220	0	0	153	170	139	149	0	0	244	256	253	257	176	182	167	189
3.185	SMDC	204	204	203	203	158	158	143	145	0	0	248	252	262	263	164	188	177	187
3.187	SMDC	210	212	193	201	150	162	149	151	145	145	246	250	259	265	183	183	164	173
3.189	SMDC	201	215	185	193	157	157	123	153	174	175	248	248	255	257	160	186	185	185
3.190	SMDC	196	200	191	191	0	0	123	137	154	165	238	243	251	255	180	188	167	185
3.191	SMDC	214	218	175	201	164	164	135	143	0	0	246	248	249	259	180	186	183	189
3.193	SMDC	201	227	175	193	160	160	129	135	174	174	224	254	257	257	158	178	183	185
3.194	SMDC	201	213	175	191	157	157	143	149	145	145	236	255	259	259	180	180	181	185
3.212	SMDC	0	0	0	0	164	164	135	153	171	171	238	248	241	255	168	196	0	0
3.213	SMDC	201	230	185	201	166	172	135	143	154	154	236	254	257	259	174	180	175	183
3.214	SMDC	201	208	191	195	152	160	153	153	0	0	250	256	257	261	180	188	183	185
3.215	SMDC	191	210	185	193	0	0	147	147	145	145	238	256	253	257	174	182	185	187
3.216	SMDC	185	212	181	195	154	168	123	145	174	175	238	250	261	261	158	180	181	187
3.217	SUBPOR	203	216	175	175	159	162	141	143	165	165	254	256	253	259	158	172	185	197
3.218	SUBPOR	200	200	203	203	172	177	149	151	165	165	246	254	251	259	178	182	163	185
3.219	SUBPOR	197	216	175	181	144	144	151	151	165	165	250	250	259	259	179	181	159	186
3.220	SUBPOR	212	212	193	193	164	164	139	139	145	145	224	252	255	255	182	188	188	188
3.221	SUBPOR	203	208	183	201	151	176	143	155	145	145	244	256	257	257	158	182	179	191
3.223	SUBPOR	204	212	203	209	145	151	139	155	167	167	254	256	253	259	158	184	157	183
3.224	SUBPOR	223	227	201	201	158	174	149	151	154	167	0	0	257	261	172	188	171	191
3.225	SUBPOR	200	214	181	199	164	166	135	139	145	165	244	250	257	257	188	188	165	191
3.226	SUBPOR	210	210	175	201	170	170	135	135	165	169	224	250	257	259	192	192	169	185
3.227	SUBPOR	193	217	175	183	170	170	135	143	0	0	245	247	257	257	158	172	179	185
3.228	SUBPOR	225	239	183	213	0	0	143	145	154	154	248	250	253	259	158	182	183	189
3.229	SUBPOR	212	216	175	194	159	171	143	151	145	172	249	256	257	283	180	186	177	187
3.230	SUBPOR	224	231	175	201	154	162	135	149	0	0	254	256	253	257	176	176	183	185
3.231	SUBPOR	196	214	175	194	168	168	143	155	145	170	242	244	257	257	176	188	183	185
3.232	SUBPOR	209	222	175	199	166	166	135	149	165	165	244	252	257	257	158	160	165	187
3.233	SUBPOR	203	215	193	197	151	159	143	155	145	170	244	256	253	257	176	176	183	191
3.234	SUBPOR	189	212	175	175	145	166	151	151	0	0	240	244	249	263	184	188	187	191
3.235	SUBPOR	209	216	175	175	0	0	151	155	145	167	252	256	245	253	158	184	181	187
3.236	SUBPOR	201	201	194	194	170	178	142	145	145	145	245	252	253	259	158	176	167	179
3.237	SUBPOR	209	229	175	199	164	174	142	153	0	0	246	250	245	255	178	188	183	187
3.238	SUBPOR	210	210	175	175	171	172	145	151	165	165	239	246	251	257	158	158	157	181
3.239	SUBPOR	191	214	175	194	164	168	147	155	0	0	245	256	255	257	158	184	165	191
3.240	SUBPOR	201	209	175	194	156	166	135	143	145	170	252	256	257	257	184	186	183	185
3.241	SUBPOR	209	209	175	201	166	174	142	142	145	145	252	258	255	259	184	184	167	193
3.242	SUBPOR	201	215	175	175	169	171	135	155	0	0	247	252	263	303	182	184	185	187
3.243	SUBPOR	212	229	175	175	171	173	135	149	145	165	249	256	261	261	158	186	165	181
3.244	SUBPOR	200	216	175	203	151	170	135	143	145	145	248	256	255	261	172	186	165	193
3.245	SUBPOR	198	200	175	175	175	178	151	153	145	145	246	256	259	261	176	190	167	191
3.246	SUBPOR	214	220	177	201	166	171	139	143	154	154	248	256	253	257	160	188	169	192
3.247	SUBPOR	193	193	0	0	172	174	135	135	0	0	231	252	253	257	158	180	157	183
3.248	SUBPOR	209	214	175	209	145	174	139	151	145	145	241	252	257	261	182	188	163	187
3.249	SUBPOR	209	214	175	175	159	174	0	0	0	0	245	246	249	261	158	158	179	183
3.251	SUBPOR	197	224	175	175	167	167	135	153	145	165	248	250	251	257	182	188	183	191
3.253	SUBPOR	196	200	194	199	166	168	135	155	0	0	250	256	257	257	158	188	177	191
3.254	SUBPOR	200	222	199	199	166	166	135	135	165	175	244	244	257	259	158	184	165	171
3.255	SUBPOR	197	197	175	203	144	144	138	151	170	170	249	254	261	261	158	158	187	193
3.122	VPAG	201	222	203	205	160	160	145	145	154	179	253	253	247	253	166	202	167	187
3.123	VPAG	199	206	191	201	158	170	135	149	154	154	224	248	257	262	166	196	167	183
3.124	VPAG	202	210	181	191	156	172	125	145	145	145	248	250	255	257	158	184	185	187
3.129	VPAG	202	210	177	201	148	148	137	149	0	0	244	253	259	264	164	184	183	189
3.130	VPAG	210	224	179	209	156	156	137	147	154	154	250	250	261	286	158	164	183	185
3.131	VPAG	201	203	203	203	150	150	143	143	165	165	244	244	261	261	166	182	173	189
3.133	VPAG	210	220	191	191	160	172	129	141	172	174	224	250	257	259	160	180	177	185
3.135	VPAG	0	0	191	191	158	158	143	143	154	154	252	255	262	262	164	184	189	189
3.136	VPAG	196	196	175	191	156	156	143	151	0	0	248	252	247	259	164	190	179	183
3.137	VPAG	202	210	191	205	158	178	145	145	145	145	224	224	263	263	166	182	177	185
3.138	VPAG	202	213	191	191	158	178	145	153	0	0	248	252	255	255	186	188	185	187
3.139	VPAG	222	224	185	191	172	176	143	149	166	173	240	250	259	263	158	180	189	195
3.142	VPAG	0	0	175	201	155	155	145	147	156	156	250	252	261	261	164	184	153	153
3.144	VPAG	208	213	195	203	154	154	145	151	145	145	244	250	261	261	158	164	175	189
3.195	VPAG	204	260	181	181	154	158	143	149	145	145	224	256	257	261	182	184	183	191
3.125	VPAG	196	205	179	203	178	178	143	147	145	145	224	250	257	262	166	166	185	193
3.126	VPAG	202	202	179	205	158	158	121	151	0	0	252	252	257	264	182	186	185	185
3.127	VPAG	204	229	193	203	172	172	145	145	154	154	256	256	253	257	180	186	175	183
3.128	VPAG	206	213	191	191	150	158	145	145	154	154	253	253	257	259	164	182	177	185
3.132	VPAG	198	198	199	201	158	172	121	151	154	154	253	255	262	265	164	202	183	187
3.145	VPAG	200	222	201	203	156	156	145	153	154	165	252	252	255	259	182	184	181	187
3.146	VPAG	204	210	203	203	156	170	145	147	154	154	246	253	259	262	172	184	177	193
3.147	VPAG	202	212	203	203	151	151	145	155	145	145	224	253	255	262	164	182	185	187
3.148	VPAG	210	210	203	205	158	158	143	153	145	145	224	224	253	261	166	182	185	187
3.149	VPAG	204	210	191	205	158	178	145	145	145	145	253	253	257	261	166	184	179	185
3.150	VPAG	204	216	205	205	158	178	125	143	0	0	224	252	261	263	166	184	177	185
3.152	VPAG	210	212	205	205	150	176	143	147	0	0	248	254	257	259	172	180	181	185
3.153	VPAG	198	212	203	205	156	156	143	145	145	145	224	248	262	262	182	186	185	187
3.154	VPAG	202	222	191	191	178	178	143	147	145	145	248	252	255	259	182	184	179	187
3.155	VPAG	201	212	191	203	164	168	137	145	145	165	248	254	261	261	182	186	183	185
3.156	VPAG	210	214	197	203	155	155	147	153	0	0	248	255	255	257	164	184	179	183
3.157	VPAG	201	213	191	201	156	158	133	151	0	0	224	244	264	286	182	184	187	191
3.158	VPAG	198	210	191	191	164	164	143	147	0	0	248	256	253	261	158	182	187	191
3.159	VPAG	204	214	175	201	151	155	141	147	145	154	252	252	251	259	182	196	179	179

## Sheet: genotypes_Pvaucheri
IND_CODE	LOCALITY	Pb10		Pb11		Pb37		Pb50		Pb20		Pb47		Pb55		Pb66		Pb73
7.452	BTAZ	0	0	0	0	167	167	134	150	154	156	249	249	264	298	160	185	163	170
7.453	BTAZ	209	210	185	187	158	179	0	0	162	164	243	243	300	311	183	199	179	193
7.454	BTAZ	204	212	0	0	168	173	145	150	174	178	0	0	289	307	177	197	183	183
7.456	BTAZ	198	212	0	0	156	164	133	149	164	164	237	237	287	299	168	205	167	181
7.457	BTAZ	200	218	0	0	168	168	133	145	154	166	0	0	273	304	174	183	167	177
7.461	BTAZ	218	222	185	185	164	164	133	143	156	156	249	249	281	283	168	178	177	185
7.462	BTAZ	208	224	0	0	165	176	129	141	156	181	255	255	264	277	174	186	167	171
7.463	BTAZ	202	212	187	187	174	176	139	149	160	165	0	0	264	279	177	205	165	170
7.464	BTAZ	208	227	181	181	168	172	139	147	182	182	234	234	285	292	180	199	177	187
7.465	BTAZ	208	224	185	185	160	170	141	143	176	176	243	243	285	303	184	201	179	187
7.466	BTAZ	0	0	194	194	162	162	127	143	154	179	249	249	295	305	170	203	167	167
7.467	BTAZ	208	213	0	0	160	167	139	145	178	182	0	0	312	312	178	182	179	185
7.468	BTAZ	211	223	0	0	164	164	131	147	156	156	0	0	291	293	170	191	167	175
7.469	BTAZ	200	210	0	0	166	180	123	145	156	170	0	0	264	285	162	179	183	187
7.470	BTAZ	200	218	0	0	164	172	129	133	154	156	0	0	296	304	183	185	167	179
7.471	BTAZ	208	228	183	193	166	176	0	0	156	187	253	253	309	311	162	189	175	177
7.472	BTAZ	206	221	183	183	166	169	129	143	158	166	248	248	285	313	186	193	167	173
7.473	BTAZ	216	218	183	191	171	172	143	151	162	162	237	257	264	307	193	193	165	171
7.474	BTAZ	0	0	189	189	164	174	133	141	154	156	236	236	273	311	162	185	175	175
7.475	BTAZ	200	217	0	0	162	180	0	0	154	154	0	0	287	305	170	203	167	175
7.436	BTAZ	206	211	193	193	163	177	141	143	156	166	0	0	267	311	172	183	167	187
7.437	BTAZ	219	226	185	185	173	180	143	155	158	182	249	249	287	300	185	193	183	189
7.438	BTAZ	207	214	0	0	172	174	136	152	166	166	234	234	262	275	168	189	167	173
7.439	BTAZ	202	208	185	185	167	172	135	147	156	179	0	0	289	311	176	193	185	185
7.440	BTAZ	208	212	185	185	168	168	139	143	156	162	241	241	298	302	176	199	165	171
7.441	BTAZ	198	208	0	0	165	179	135	137	0	0	255	255	291	295	174	203	159	179
7.442	BTAZ	212	213	187	187	168	176	127	143	154	154	0	0	285	292	168	187	165	169
7.443	BTAZ	208	222	179	185	163	179	147	149	154	154	242	250	264	292	184	191	165	185
7.444	BTAZ	0	0	0	0	166	180	134	141	0	0	241	241	264	287	176	182	171	171
7.445	BTAZ	202	212	185	185	165	165	133	145	156	156	245	249	289	307	178	193	171	175
7.446	BTAZ	208	209	0	0	169	180	129	141	175	175	0	0	309	313	178	186	169	181
7.447	BTAZ	192	215	187	187	168	172	131	133	156	179	0	0	280	289	0	0	169	183
7.448	BTAZ	210	222	0	0	165	169	120	139	158	174	0	0	264	299	197	197	173	187
7.449	BTAZ	202	222	193	193	169	174	131	143	156	162	0	0	297	301	181	191	167	169
7.450	BTAZ	218	224	0	0	159	167	137	139	0	0	234	234	289	314	177	177	0	0
7.451	BTAZ	222	228	0	0	163	166	147	151	172	172	237	237	293	293	160	201	175	177
7.455	BTAZ	202	214	0	0	172	180	137	153	154	166	234	234	275	277	174	189	173	181
7.458	BTAZ	212	219	189	189	163	174	136	145	0	0	246	246	273	311	162	185	0	0
7.459	BTAZ	210	219	0	0	164	174	141	145	154	156	236	236	293	311	160	162	175	187
7.460	BTAZ	208	218	185	185	176	178	139	152	0	0	0	0	275	297	160	186	0	0
7.355	DEBD	196	196	187	187	170	178	145	145	163	163	0	0	302	302	162	188	0	0
7.361	DEBD	210	225	0	0	168	168	133	143	150	150	246	252	287	300	182	182	173	183
7.362	DEBD	0	0	0	0	0	0	115	121	150	160	246	252	293	304	162	186	173	185
7.363	DEBD	0	0	0	0	0	0	129	141	157	157	0	0	293	303	182	186	0	0
7.364	DEBD	202	210	191	191	0	0	139	149	152	160	252	254	296	300	164	186	169	187
7.367	DEBD	215	231	0	0	170	176	145	151	152	174	244	251	295	300	186	188	177	177
7.370	DEBD	198	210	0	0	0	0	133	153	152	160	253	253	298	300	162	188	179	185
7.372	DEBD	196	226	0	0	168	168	141	143	150	160	241	241	296	300	182	188	175	187
7.375	DEBD	207	229	191	191	0	0	143	151	160	171	246	256	295	302	164	182	173	183
7.376	DEBD	227	227	0	0	168	168	133	141	152	167	238	254	284	296	180	186	177	181
7.379	DEBD	196	204	0	0	176	176	143	149	169	170	251	251	304	308	184	188	183	195
7.381	DEBD	202	212	0	0	165	165	141	145	160	167	247	247	283	301	182	186	181	189
7.382	DEBD	219	231	187	187	166	166	129	147	150	174	243	249	287	300	164	182	163	185
7.383	DEBD	221	245	0	0	154	167	139	141	160	167	241	249	295	297	176	180	175	179
7.391	DEBD	210	211	193	193	169	169	139	143	160	160	247	249	297	299	162	194	175	191
7.393	DEBD	183	215	191	191	164	176	147	151	152	160	243	243	268	300	184	186	175	179
7.394	DEBD	194	196	0	0	164	169	143	153	160	162	242	252	300	303	176	186	179	189
7.395	DEBD	200	210	0	0	168	168	133	153	160	180	245	245	295	297	184	186	179	179
7.356	DEBD	204	226	0	0	168	168	133	145	150	150	253	253	287	297	162	182	177	183
7.357	DEBD	210	227	0	0	0	0	143	147	150	160	244	252	300	304	162	182	173	179
7.358	DEBD	0	0	0	0	174	174	141	145	152	160	249	249	289	295	176	182	179	189
7.359	DEBD	196	231	0	0	168	170	143	145	160	171	249	249	287	293	164	186	177	177
7.360	DEBD	204	210	191	191	0	0	133	149	160	166	250	250	295	304	186	186	179	189
7.365	DEBD	200	202	0	0	172	172	143	145	150	174	244	254	300	300	162	186	163	181
7.366	DEBD	196	223	195	195	0	0	143	151	150	160	245	245	302	304	188	190	189	191
7.368	DEBD	198	198	191	195	178	178	137	143	160	166	243	243	293	301	162	180	175	175
7.369	DEBD	196	204	0	0	0	0	129	141	167	167	251	251	309	309	162	162	179	185
7.373	DEBD	196	231	0	0	170	177	145	147	160	160	247	247	301	304	162	176	173	189
7.374	DEBD	225	231	175	175	168	175	143	143	150	160	241	241	300	300	182	182	175	185
7.377	DEBD	196	215	0	0	166	184	145	147	150	150	244	252	293	293	176	176	173	173
7.378	DEBD	214	233	0	0	169	170	133	149	0	0	0	0	297	303	162	184	0	0
7.380	DEBD	196	218	187	187	0	0	143	147	174	174	249	249	293	295	182	186	173	185
7.385	DEBD	211	215	0	0	176	176	145	151	152	152	249	249	300	304	182	188	177	181
7.386	DEBD	219	223	191	193	158	172	139	155	160	166	244	244	269	299	188	188	183	185
7.387	DEBD	191	203	0	0	166	170	141	145	150	166	247	247	295	305	162	162	179	179
7.388	DEBD	201	229	0	0	160	168	141	149	167	169	254	254	283	297	184	186	163	191
7.389	DEBD	201	229	0	0	160	168	141	149	167	169	254	254	283	297	184	186	163	191
7.251	IML	198	204	0	0	0	0	147	147	172	172	0	0	0	0	168	168	187	189
7.254	IML	200	206	183	193	166	172	137	141	171	172	0	0	287	297	182	182	155	183
7.255	IML	198	200	183	199	162	176	137	145	169	180	0	0	264	264	178	184	177	187
7.265	IML	203	214	183	183	170	178	135	149	175	181	0	0	293	293	166	188	185	185
7.273	IML	196	204	183	183	162	172	137	139	171	171	0	0	276	276	160	192	177	179
7.274	IML	206	216	177	177	162	170	131	147	172	179	0	0	264	268	160	178	169	183
7.277	IML	210	215	183	183	168	170	143	149	169	172	0	0	264	266	182	188	173	185
7.278	IML	196	200	193	193	166	179	145	151	172	181	0	0	294	302	160	168	177	189
7.279	IML	204	212	183	195	162	171	141	145	171	172	0	0	276	302	168	184	169	189
7.281	IML	198	208	0	0	170	174	139	143	171	172	0	0	268	268	170	172	185	189
7.282	IML	204	224	183	183	171	173	141	143	171	172	224	224	283	299	178	184	175	191
7.244	IML	210	222	183	193	162	175	131	139	154	154	253	253	299	310	181	185	175	179
7.245	IML	204	218	199	199	162	172	143	145	174	178	0	0	264	264	186	191	155	171
7.246	IML	210	214	0	0	171	179	139	141	177	177	246	248	283	297	182	188	159	185
7.249	IML	198	204	183	183	162	178	145	147	166	172	0	0	0	0	160	178	171	187
7.250	IML	198	210	183	183	171	184	143	143	171	183	0	0	299	303	160	168	177	179
7.256	IML	202	204	0	0	174	174	143	151	165	175	0	0	268	268	160	180	169	183
7.259	IML	214	218	193	197	162	171	133	145	171	175	0	0	266	266	178	188	155	185
7.261	IML	211	219	183	193	170	172	137	143	172	187	224	224	289	289	172	174	165	189
7.266	IML	198	198	0	0	171	179	147	153	169	171	0	0	268	268	182	182	173	177
7.268	IML	213	227	183	183	172	172	135	149	172	173	0	0	264	268	160	194	171	181
7.269	IML	206	208	189	193	176	177	145	149	165	184	0	0	264	268	166	178	173	191
7.270	IML	203	210	183	183	170	176	135	143	171	183	0	0	296	299	160	184	177	181
7.271	IML	196	196	183	203	171	175	139	144	172	172	0	0	291	293	184	188	165	181
7.328	KTM	202	208	207	207	168	172	149	149	173	173	0	0	271	300	160	160	171	171
7.330	KTM	0	0	0	0	176	179	135	139	0	0	0	0	264	293	184	199	0	0
7.331	KTM	204	213	0	0	168	180	139	147	167	183	251	251	264	300	178	180	173	189
7.333	KTM	214	224	183	183	0	0	137	147	154	156	231	231	298	302	160	180	173	193
7.334	KTM	202	209	201	201	164	172	129	147	177	177	249	249	266	292	162	180	175	181
7.335	KTM	0	0	0	0	169	176	141	149	150	150	245	245	281	300	187	196	0	0
7.336	KTM	208	214	0	0	168	168	140	151	154	154	253	253	299	310	181	185	175	179
7.337	KTM	210	230	0	0	165	165	141	145	164	164	247	251	291	301	166	195	173	183
7.339	KTM	0	0	0	0	166	169	145	155	0	0	239	251	257	268	176	190	0	0
7.340	KTM	0	0	0	0	162	162	139	141	0	0	249	249	288	290	181	193	163	189
7.341	KTM	196	214	0	0	162	170	135	149	163	170	248	248	292	294	166	191	177	181
7.342	KTM	202	209	0	0	166	166	151	155	160	160	287	287	291	295	182	185	179	185
7.346	KTM	215	215	185	185	168	186	139	143	167	175	233	233	292	294	182	184	177	181
7.347	KTM	208	228	0	0	166	169	143	147	174	174	0	0	296	302	162	174	0	0
7.318	KTM	192	219	0	0	162	170	135	135	166	166	249	249	266	295	174	187	177	179
7.322	KTM	213	218	179	179	169	169	139	143	154	164	0	0	260	292	181	189	171	175
7.323	KTM	194	202	0	0	168	180	141	151	163	170	246	246	287	291	187	195	183	185
7.325	KTM	194	210	185	185	162	168	141	141	170	170	245	247	292	302	166	180	175	183
7.326	KTM	200	226	189	192	160	173	139	141	171	171	233	249	295	302	182	183	183	187
7.327	KTM	198	214	192	192	170	174	133	141	154	183	237	237	264	266	188	201	163	189
7.343	KTM	0	0	0	0	0	0	0	0	156	186	0	0	292	298	176	185	0	0
7.344	KTM	0	0	0	0	0	0	133	141	154	154	242	250	264	292	184	191	165	185
7.345	KTM	204	204	181	181	162	172	141	147	163	175	247	283	266	291	176	191	185	186
7.348	KTM	210	219	201	201	166	169	139	149	156	164	253	253	266	295	181	197	179	185
7.351	KTM	204	213	0	0	158	168	139	139	185	185	251	281	283	301	191	197	173	181
7.352	KTM	219	219	0	0	170	170	143	145	156	162	0	0	304	312	185	191	177	183
7.50	MDLT	206	220	187	187	168	168	143	145	166	177	0	0	283	297	160	174	159	185
7.284	MDLT	0	0	0	0	0	0	143	150	162	177	0	0	281	285	160	174	0	0
7.288	MDLT	0	0	0	0	169	172	143	145	0	0	0	0	281	297	174	174	183	185
7.289	MDLT	0	0	0	0	0	0	143	143	0	0	0	0	268	268	174	185	0	0
7.290	MDLT	188	206	0	0	169	174	143	143	177	177	0	0	283	283	182	182	171	185
7.291	MDLT	202	204	193	193	168	168	139	145	156	168	240	252	268	268	160	172	171	183
7.292	MDLT	206	220	187	191	169	169	143	145	177	179	0	0	268	268	174	185	177	183
7.293	MDLT	217	217	0	0	180	182	133	154	179	179	250	252	289	289	172	185	163	185
7.294	MDLT	0	0	0	0	148	168	139	147	0	0	0	0	0	0	0	0	0	0
7.295	MDLT	217	230	187	187	168	169	139	143	156	156	248	252	293	295	178	182	173	191
7.296	MDLT	188	206	195	195	169	174	139	143	160	177	0	0	281	283	174	182	173	183
7.297	MDLT	0	0	0	0	173	173	133	143	0	0	246	246	270	295	174	178	0	0
7.298	MDLT	196	196	0	0	162	162	145	150	166	168	244	244	283	285	174	182	171	185
7.299	MDLT	208	217	187	187	175	175	131	133	167	188	244	254	268	268	174	178	163	173
7.300	MDLT	215	230	185	185	170	175	139	139	158	158	231	231	273	295	174	188	181	185
7.301	MDLT	198	200	0	0	169	170	151	154	179	179	0	0	270	274	174	178	159	183
7.51	MDLT	0	0	0	0	0	0	145	145	0	0	0	0	268	307	182	182	0	0
7.52	MDLT	0	0	0	0	0	0	133	141	174	174	0	0	268	293	160	160	159	159
7.302	MDLT	217	217	0	0	168	186	135	139	162	166	0	0	303	303	182	182	0	0
7.303	MDLT	200	210	187	187	168	168	135	137	166	177	0	0	289	295	174	188	183	183
7.304	MDLT	217	217	189	189	170	182	133	139	166	183	252	252	270	293	174	182	167	185
7.305	MDLT	200	212	185	189	168	172	141	147	173	177	0	0	268	268	174	178	171	171
7.306	MDLT	198	214	0	0	168	168	139	145	180	180	240	240	268	273	0	0	0	0
7.307	MDLT	202	204	177	187	169	177	131	146	158	179	222	242	273	287	160	185	185	185
7.308	MDLT	204	212	0	0	174	177	139	143	169	181	222	224	285	297	160	182	159	159
7.309	MDLT	206	214	0	0	169	169	145	145	168	177	0	0	293	297	160	185	0	0
7.310	MDLT	188	217	0	0	170	174	133	143	160	177	0	0	283	297	174	182	0	0
7.311	MDLT	198	217	0	0	172	182	135	143	156	175	0	0	270	275	160	182	171	183
7.312	MDLT	217	219	185	185	170	170	135	150	0	0	0	0	270	281	178	182	0	0
7.313	MDLT	188	217	0	0	172	176	133	143	175	175	0	0	270	275	160	182	0	0
7.314	MDLT	0	0	0	0	0	0	133	141	153	153	0	0	268	293	174	188	0	0
7.316	MDLT	200	217	185	187	168	180	133	135	166	179	0	0	295	295	182	185	171	185
7.317	MDLT	206	217	0	0	169	170	133	143	177	177	0	0	283	297	182	188	159	185
7.123	MSCL	214	229	177	185	170	172	139	141	167	167	222	222	295	315	160	180	167	177
7.127	MSCL	0	0	0	0	0	0	133	139	0	0	0	0	264	272	172	186	0	0
7.130	MSCL	200	204	189	193	154	163	133	135	169	173	244	244	264	277	160	172	179	187
7.132	MSCL	204	224	187	193	156	172	133	139	167	167	0	0	264	270	186	186	177	179
7.134	MSCL	209	216	187	191	171	171	127	137	173	173	0	0	266	279	160	190	173	189
7.136	MSCL	200	211	0	0	162	174	131	141	165	173	0	0	268	272	160	182	175	181
7.141	MSCL	188	222	191	191	154	172	127	143	165	179	0	0	264	266	160	190	179	183
7.144	MSCL	212	214	193	193	158	158	131	133	161	183	0	0	277	277	160	182	183	185
7.145	MSCL	208	221	191	195	163	172	141	145	169	169	242	242	264	273	172	190	171	179
7.152	MSCL	200	210	195	195	170	170	139	153	176	181	0	0	264	266	160	176	173	189
7.122	MSCL	0	0	0	0	169	169	135	139	0	0	0	0	264	264	172	199	0	0
7.124	MSCL	208	210	191	191	158	161	127	131	0	0	256	256	261	275	170	176	173	175
7.125	MSCL	200	209	0	0	157	162	131	131	165	177	0	0	268	275	160	182	175	175
7.126	MSCL	0	0	194	194	146	168	135	153	0	0	0	0	316	316	160	205	159	173
7.135	MSCL	202	206	0	0	170	170	139	139	166	173	0	0	268	268	160	182	165	185
7.137	MSCL	212	212	179	189	143	179	127	143	165	177	0	0	268	277	160	186	171	173
7.139	MSCL	202	211	191	191	158	172	133	135	173	183	0	0	272	278	160	164	173	185
7.140	MSCL	188	206	201	201	154	166	141	143	163	167	0	0	264	268	160	162	175	187
7.142	MSCL	188	190	177	185	162	166	141	149	167	167	0	0	264	316	174	178	163	181
7.143	MSCL	204	231	199	199	171	173	143	143	173	175	248	248	268	272	182	192	159	175
7.148	MSCL	185	214	195	197	158	169	131	141	169	181	250	250	266	294	160	160	181	187
7.149	MSCL	200	206	0	0	166	170	137	141	171	173	224	242	275	278	172	178	163	185
7.150	MSCL	199	214	185	191	154	168	131	133	171	173	224	236	272	279	170	184	185	189
7.151	MSCL	204	219	193	203	172	172	139	141	175	177	224	242	264	264	160	174	179	179
7.86	OUKM	202	212	185	189	172	176	137	145	155	174	0	0	270	270	166	174	181	191
7.98	OUKM	208	210	183	197	170	180	141	143	166	171	0	0	266	266	172	195	155	187
7.99	OUKM	200	226	193	195	172	174	139	143	171	177	0	0	264	289	176	176	169	169
7.105	OUKM	208	223	183	191	170	180	141	151	155	175	0	0	264	266	173	184	185	191
7.113	OUKM	0	0	0	0	0	0	137	143	174	174	0	0	266	266	166	170	165	171
7.114	OUKM	207	214	183	189	167	170	137	145	176	186	0	0	264	264	168	170	181	181
7.116	OUKM	206	214	189	195	174	180	143	145	165	174	0	0	266	266	166	190	165	169
7.117	OUKM	211	215	183	183	174	180	145	153	165	171	0	0	264	266	173	182	185	191
7.120	OUKM	212	226	183	183	170	172	143	143	165	177	0	0	291	310	172	178	177	179
7.187	OUKM	0	0	183	183	174	174	137	141	171	173	224	244	287	287	188	198	179	191
7.191	OUKM	216	218	191	193	175	175	143	151	172	181	224	244	264	266	168	176	175	189
7.193	OUKM	218	218	187	193	170	175	141	141	165	171	0	0	266	266	182	190	177	187
7.87	OUKM	202	216	183	189	172	178	137	147	172	174	0	0	270	285	174	182	165	179
7.88	OUKM	210	212	210	218	168	172	143	147	177	177	0	0	266	275	178	178	175	185
7.90	OUKM	200	216	183	218	167	174	143	143	155	173	0	0	262	262	170	202	169	173
7.91	OUKM	204	214	183	183	170	175	141	141	171	175	224	224	266	266	170	176	179	181
7.96	OUKM	176	211	0	0	144	164	133	139	164	166	242	250	231	231	176	190	0	0
7.97	OUKM	216	220	185	191	172	172	143	143	179	179	0	0	266	289	176	182	171	187
7.100	OUKM	209	216	183	193	172	175	137	141	175	181	0	0	293	301	166	182	169	177
7.103	OUKM	214	226	183	195	170	174	143	147	175	176	0	0	266	266	166	176	165	179
7.109	OUKM	216	225	193	201	167	175	143	143	175	179	0	0	285	289	166	172	175	183
7.110	OUKM	212	218	183	189	180	180	137	143	167	185	0	0	266	266	166	184	181	187
7.111	OUKM	214	217	175	210	166	174	133	149	171	171	0	0	262	289	174	182	173	189
7.112	OUKM	202	218	186	193	176	178	143	145	155	173	0	0	266	266	178	182	181	187
7.118	OUKM	210	218	183	193	170	180	141	147	177	177	0	0	266	266	172	178	169	181
7.119	OUKM	212	212	195	195	175	175	137	139	155	176	224	244	266	266	166	173	165	171
7.189	OUKM	216	222	189	191	168	182	145	145	171	175	224	224	264	264	168	172	169	191
7.190	OUKM	201	218	185	193	0	0	137	139	163	173	0	0	262	262	172	174	183	185
7.1	TAZA	203	220	0	0	172	172	137	145	176	176	224	244	289	315	160	195	175	189
7.17	TAZA	198	219	185	185	0	0	147	149	172	172	247	247	269	287	160	189	167	183
7.20	TAZA	212	220	0	0	164	170	141	149	158	158	253	253	295	307	174	190	177	189
7.21	TAZA	214	214	0	0	175	182	133	139	158	158	0	0	284	284	179	181	183	193
7.23	TAZA	200	219	191	191	0	0	137	141	165	185	224	250	289	311	160	188	159	187
7.24	TAZA	215	219	0	0	158	169	143	145	158	172	243	243	306	308	168	191	181	189
7.25	TAZA	185	206	185	191	172	178	127	143	162	162	245	255	263	297	191	197	173	175
7.26	TAZA	202	214	197	197	168	175	141	147	158	171	246	246	300	311	160	211	187	189
7.27	TAZA	210	214	0	0	167	175	127	143	166	168	236	248	295	297	160	191	175	185
7.29	TAZA	206	211	205	205	170	174	139	141	154	166	248	248	302	307	177	185	169	171
7.30	TAZA	194	219	0	0	169	174	127	137	154	154	249	249	264	298	160	191	181	185
7.33	TAZA	210	225	195	195	0	0	143	147	0	0	253	253	264	304	168	180	185	189
7.34	TAZA	200	218	0	0	150	169	127	127	170	170	253	253	266	290	179	191	173	187
7.35	TAZA	194	210	185	185	167	187	143	147	158	168	236	244	0	0	195	199	173	185
7.39	TAZA	209	211	0	0	167	175	129	149	174	176	0	0	297	325	174	191	171	175
7.40	TAZA	192	224	0	0	168	174	139	145	165	183	0	0	288	303	160	185	171	189
7.42	TAZA	205	208	185	185	177	179	143	149	179	179	238	238	289	295	160	160	173	179
7.4	TAZA	180	219	203	203	174	174	139	153	169	173	251	251	282	307	185	185	173	189
7.6	TAZA	203	228	0	0	172	172	139	141	0	0	245	245	291	305	186	186	167	177
7.8	TAZA	192	228	189	189	156	168	149	149	181	181	245	245	274	299	160	183	169	189
7.9	TAZA	216	220	183	195	0	0	139	143	158	158	0	0	231	290	193	195	179	185
7.10	TAZA	210	228	189	189	172	172	139	141	150	150	244	244	0	0	185	191	183	189
7.11	TAZA	212	217	195	195	168	180	143	147	168	170	243	243	264	295	168	185	179	189
7.12	TAZA	214	225	0	0	159	178	131	151	162	164	0	0	289	305	185	186	173	197
7.14	TAZA	210	215	0	0	161	161	137	153	180	180	246	246	309	317	160	168	0	0
7.15	TAZA	202	218	191	191	174	176	141	151	173	173	0	0	304	323	194	199	173	179
7.19	TAZA	217	219	181	183	0	0	139	147	186	186	0	0	300	323	186	188	183	195
7.22	TAZA	196	214	0	0	167	177	141	141	0	0	245	245	304	304	185	197	167	169
7.28	TAZA	196	214	181	181	159	185	147	147	166	177	245	245	262	297	184	184	189	189
7.36	TAZA	212	212	0	0	164	180	129	147	166	166	241	241	297	298	174	180	171	181
7.41	TAZA	196	212	175	177	174	177	143	147	158	158	233	233	303	313	174	191	177	183
7.45	TAZA	200	223	191	191	169	173	135	149	178	178	246	250	289	294	183	185	165	177
7.47	TAZA	181	206	199	199	175	175	131	141	166	166	240	240	286	320	187	195	183	185
7.48	TAZA	202	202	195	195	157	169	149	151	162	162	0	0	289	309	191	195	191	191
7.396	TISL	202	210	193	201	151	172	137	141	161	177	0	0	264	279	170	174	165	175
7.400	TISL	0	0	0	0	172	172	129	137	0	0	0	0	268	284	160	191	0	0
7.403	TISL	201	208	185	195	169	175	137	143	171	171	238	238	284	300	174	188	181	183
7.404	TISL	194	199	193	193	169	169	129	141	185	187	240	240	264	266	180	184	173	177
7.405	TISL	210	223	193	193	153	153	139	139	171	187	0	0	266	267	160	176	173	183
7.410	TISL	198	198	0	0	170	174	133	147	169	184	0	0	268	279	160	186	157	165
7.412	TISL	189	206	193	195	176	176	137	141	169	175	242	248	268	293	188	191	167	171
7.414	TISL	206	212	195	195	166	166	137	143	165	187	228	228	264	284	176	178	177	187
7.416	TISL	202	217	0	0	166	172	141	143	169	171	0	0	0	0	160	176	159	173
7.419	TISL	212	217	199	199	153	166	129	137	171	177	246	254	279	297	160	187	175	177
7.421	TISL	196	210	191	191	153	172	137	141	173	182	243	243	269	289	176	180	179	185
7.422	TISL	215	221	181	181	166	185	137	143	165	169	222	228	266	268	179	188	179	189
7.423	TISL	198	202	191	195	153	167	139	141	179	185	0	0	270	296	186	191	163	175
7.424	TISL	194	202	181	191	173	178	137	138	165	173	0	0	264	270	179	182	177	179
7.425	TISL	217	221	0	0	166	166	127	137	186	187	222	229	269	279	176	176	165	169
7.431	TISL	0	0	0	0	0	0	137	143	0	0	0	0	268	284	187	190	0	0
7.432	TISL	208	214	181	181	170	172	141	143	182	182	0	0	266	287	176	184	165	185
7.433	TISL	0	0	0	0	0	0	129	137	0	0	0	0	268	284	170	186	0	0
7.435	TISL	210	218	191	197	159	178	133	137	175	182	238	238	264	284	160	187	171	179
7.397	TISL	196	214	191	191	172	180	141	143	169	182	0	0	268	270	160	176	167	185
7.398	TISL	202	208	0	0	160	160	137	145	165	175	0	0	270	290	160	188	165	175
7.399	TISL	183	204	187	195	170	170	129	138	175	186	0	0	270	275	160	184	169	183
7.401	TISL	202	206	189	191	153	166	137	138	173	182	0	0	279	279	176	188	175	181
7.402	TISL	200	210	193	203	166	170	135	137	167	177	222	222	268	280	160	180	159	179
7.406	TISL	206	212	183	195	166	170	141	143	157	182	228	228	264	270	160	184	177	181
7.407	TISL	211	213	193	199	166	166	129	137	165	167	222	222	270	285	160	160	165	171
7.408	TISL	183	217	0	0	166	166	137	143	172	182	0	0	268	270	179	186	0	0
7.409	TISL	212	214	189	191	170	170	125	129	171	177	246	246	285	285	184	190	173	175
7.411	TISL	196	206	0	0	166	166	139	141	175	182	246	246	266	275	160	160	171	179
7.413	TISL	0	0	0	0	0	0	143	145	154	161	0	0	264	270	185	188	0	0
7.415	TISL	206	211	195	197	166	172	141	147	169	186	222	222	269	275	160	170	175	177
7.417	TISL	200	206	0	0	176	176	137	137	165	171	0	0	266	268	184	184	169	173
7.418	TISL	210	223	183	189	153	153	139	145	161	165	0	0	264	268	160	188	183	185
7.420	TISL	202	210	183	183	153	155	127	139	161	175	222	242	268	268	160	176	173	185
7.426	TISL	0	0	0	0	0	0	139	145	160	160	0	0	279	294	187	190	0	0
7.427	TISL	215	215	0	0	157	178	137	145	165	177	228	242	266	294	179	190	169	185
7.428	TISL	0	0	0	0	0	0	135	137	0	0	246	246	266	270	180	187	0	0
7.429	TISL	192	208	193	193	166	175	137	143	167	183	228	228	264	291	160	178	171	183
